# Supplementary material for: Time to full enteral feeds in hospitalised preterm and very low birth weight infants in Nigeria and Kenya
Source: PLoS One. 2024 Mar 8;19(3):e0277847. doi: 10.1371/journal.pone.0277847 (PMC10923414; doi:10.1371/journal.pone.0277847)
Supplement: S1 Data — (XLSX) [file pone.0277847.s005.xlsx]

## Sheet: Time to Full Enteral Feed Data
NeonatalUnits	SEX	dob	gainweeks	WEIGHT	LENGTH	HEADCIRCUMFERENCE	LengthZScore	LengthCentile	WeightZScore	WeightCentile	HeadCircumferenceZScore	HeadCircumferenceCentile	Mean	SD	WL_Zscore	WL_ratioCentile	congenitalanomalies	congenitalanomaliesspecify		didbabydiebeforefirstfeed	stfeedwithin1sthourofbirth	ifnotimeto1stfeedinhours	typeof1stfeedchoicecolostrum	typeof1stfeedchoicepretermformul	typeof1stfeedchoicestandardformu	typeof1stfeedchoiceother	Colostrum	PretermFormula	StandardFormula	methodsoffeedingduringadmissionc	othermethodoffeeding	werefullenteralfeeds120mlkgdayes	datewhenfullenteralfeedsweretole	TimeToFullEnteralFeeds_Days	datewhenbirthweightwasregainedpl	TimetoRegainBirthWeight_Days	parenteralfeedsivaminoacidsoluti	parenteralfeedsivlipidsolutiongi	parenteralfeedsdatestarted	parenteralfeedsdatestop		neededbvmresuscitation	Asphyxia	RespiratoryDistress	age_oxygen_discontinued	Sepsis	AbdominalConditions	outcomedate	finaloutcome_infant
NNU2	Female	2018-09-19	30	1.11	35	27	-1.6958	4.5	-0.8019	21.13	-0.2665	39.49	3.40249	0.5975	-0.386715	34.9484	No			No	No	58	Checked	Unchecked	Unchecked	Unchecked	1	2	2	Unchecked		No	.	.	.	.	Yes	No	19-Sep-18	23-Sep-18		No	0	0		1	0	23-Sep-18	Died
NNU2	Female	2019-02-21	28	1.1	33.5	26.5	-1.2957	4.51	0.4259	66.49	0.551	70.92	2.85708	0.5975	0.713819	76.233	No			No	No	96	Checked	Unchecked	Unchecked	Unchecked	1	2	2	Unchecked		No	.	.	07-Mar-19	14	Yes	No	21-Feb-19	16-Mar-19		Yes	1	0		1	0	16-Mar-19	Died
NNU2	Female	2018-12-25	27	0.9	36	24	0.1546	4.52	0.0416	51.66	-0.4826	31.47	2.64117	0.5975	-0.236275	40.661	No			No	No	24	Checked	Unchecked	Unchecked	Unchecked	1	2	2	Unchecked		No	.	.	.	.	No	No	.	.		No	0	1	4	0	0	31-Dec-18	Died
NNU2	Female	2018-09-09	30	1.4	40	28	0.2276	4.53	0.3996	65.53	0.3745	64.6	3.40249	0.5975	0.163196	56.4818	No			No	No	48	Checked	Unchecked	Unchecked	Unchecked	1	2	2	Unchecked		No	.	.	.	.	Yes	No	09-Sep-18	16-Sep-18		Do not Know	0	1		1	0	16-Sep-18	Died
NNU2	Female	2018-12-05	26	1	36	25	0.6431	4.54	1.2536	89.5	0.7274	76.65	2.46042	0.5975	0.531148	70.2342	No			No	No	48	Checked	Unchecked	Unchecked	Unchecked	1	2	2	Checked		No	.	.	.	.	Yes	No	06-Dec-18	12-Dec-18		No	0	1	7	1	0	12-Dec-18	Died
NNU2	Female	2018-09-07	28	1.25	41	26.5	1.5894	4.55	1.0876	86.16	0.551	70.92	2.85708	0.5975	0.320845	62.5836	No			No	No	8	Checked	Unchecked	Unchecked	Unchecked	1	2	2	Unchecked		No	.	.	.	.	Yes	Do not know	07-Sep-18	09-Sep-18		No	0	1	3	1	0	09-Sep-18	Died
NNU2	Female	2019-03-04	28	0.85	37	24.5	0.0507	4.56	-0.9087	18.18	-0.7311	23.24	2.85708	0.5975	-0.936869	17.4413	No			No	No	52	Checked	Unchecked	Unchecked	Unchecked	1	2	2	Unchecked		Yes	11-Mar-19	7	07-Mar-19	3	Yes	No	05-Mar-19	11-Apr-19		Do not Know	0	1	17	1	1	22-Apr-19	Died
NNU2	Male	2018-09-19	30	1.45	35	27	-1.8598	4.57	0.2851	61.22	-0.4277	33.44	3.45313	0.5975	1.15436	87.5824	No			No	No	80	Checked	Unchecked	Unchecked	Unchecked	1	2	2	Unchecked		No	.	.	.	.	Yes	No	19-Sep-18	22-Sep-18		No	0	0		1	0	22-Sep-18	Died
NNU2	Male	2018-10-17	28	1.15	38	26.5	0.2713	4.58	0.3599	64.06	0.3898	65.17	2.92997	0.5975	0.161257	56.4054	No			No	No	16	Checked	Unchecked	Unchecked	Unchecked	1	2	2	Checked		No	.	.	.	.	No	No	.	.		No	0	1	7	0	0	23-Oct-18	Died
NNU2	Male	2019-02-04	25	0.8	29	22	-1.7251	4.59	0.4821	68.51	-0.7878	21.54	2.41465	0.5975	0.575687	71.7587	No			No	Do not know	.	Checked	Unchecked	Unchecked	Unchecked	1	2	2	Unchecked		No	.	.	.	.	Yes	No	04-Feb-19	08-Feb-19		Yes	1	1		0	0	08-Feb-19	Died
NNU2	Male	2019-02-28	29	1.05	35	27	-1.3713	4.6	-0.7538	22.55	0.1414	55.62	3.17222	0.5975	-0.288238	38.6582	No			No	No	95	Checked	Unchecked	Unchecked	Unchecked	1	2	2	Unchecked		Yes	16-Mar-19	16	11-Mar-19	11	Yes	No	28-Feb-19	18-Mar-19		No	0	1	18	1	0	18-Mar-19	Died
NNU2	Male	2019-04-06	27	1.2	34.5	28	-0.5865	4.61	1.2347	89.15	1.9204	97.26	2.72431	0.5975	1.26184	89.6496	No			No	No	76	Checked	Unchecked	Unchecked	Unchecked	1	2	2	Unchecked		Yes	14-Apr-19	8	20-Apr-19	14	Yes	No	06-Apr-19	13-Apr-19		Yes	0	1	11	1	0	21-Apr-19	Died
NNU2	Male	2019-02-10	28	1.35	36	27	-0.498	4.62	1.1899	88.3	0.7104	76.13	2.92997	0.5975	1.37244	91.5037	No			No	No	48	Checked	Unchecked	Unchecked	Unchecked	1	2	2	Unchecked		No	.	.	.	.	Yes	No	10-Feb-19	19-Feb-19		Yes	0	1		1	0	19-Feb-19	Died
NNU2	Male	2019-04-10	30	1.3	40	27.5	0.0636	4.63	-0.2801	38.97	-0.1071	45.73	3.45313	0.5975	-0.339963	36.6942	Yes	Duodenal atresia, AVCD, PDA		No	No	220	Checked	Unchecked	Unchecked	Unchecked	1	2	2	Checked		Yes	26-Apr-19	16	21-Apr-19	11	Yes	No	10-Apr-19	24-Apr-19		No	0	1	17	1	1	09-May-19	Died
NNU2	Male	2019-02-01	28	1.2	37	28	-0.1133	4.64	0.5802	71.91	1.3514	91.17	2.92997	0.5975	0.524315	69.997	No			No	No	96	Checked	Unchecked	Unchecked	Unchecked	1	2	2	Unchecked		No	.	.	.	.	Yes	No	07-Feb-19	10-Feb-19		Yes	0	1	10	1	1	10-Feb-19	Died
NNU2	Female	2019-02-25	28	0.7	27	32	-3.7962	4.65	-1.9137	2.78	4.0767	100	2.85708	0.5975	-0.44265	32.9009	No			No	No	.	Checked	Unchecked	Unchecked	Unchecked	1	2	2	Unchecked		No	.	.	.	.	Yes	No	25-Feb-19	01-Mar-19		No	0	1		1	0	01-Mar-19	Died
NNU2	Female	2019-02-26	27		33	25	-0.9995	4.66	.	.	0.1584	56.29	2.64117	0.5975	-4.42038	0.000492641	Yes	Congenital amputation of the right foot		No	No	36	Checked	Unchecked	Unchecked	Unchecked	1	2	2	Unchecked		No	.	.	.	.	Yes	No	26-Feb-19	03-Mar-19		Do not Know	0	1		1	0	03-Mar-19	Died
NNU2	Male	2018-12-12	27		33	25	-1.1635	4.67	.	.	-0.0027	49.89	2.72431	0.5975	-4.55952	0.000256349	No			No	No	72	Checked	Unchecked	Unchecked	Unchecked	1	2	2	Unchecked		No	.	.	.	.	Yes	No	14-Dec-18	18-Dec-18		Yes	0	0		1	0	18-Dec-18	Died
NNU2	Female	2018-12-28	36	1.2	38	28	-3.9863	4.68	-3.5103	0.02	-3.1697	0.08	5.61553	0.680623	-3.61086	0.0152595	No			No	No	48	Checked	Unchecked	Unchecked	Unchecked	1	2	2	Checked		No	.	.	.	.	Yes	No	29-Dec-18	05-Jan-19		No	0	0		1	0	16-Jan-19	Died
NNU2	Female	2019-04-26	29	1.05	36	27	.	4.69	.	.	.	.	.	.	.	.	No			Yes		.	Unchecked	Unchecked	Unchecked	Unchecked	2	2	2	Unchecked			.	.	.	.	Yes	No	26-Apr-19	29-Apr-19		No	0	1		1	0	29-Apr-19	Died
NNU2	Female	2018-09-06	28	1.2	34	26	-1.1034	4.7	0.8763	80.96	0.2304	59.11	2.85708	0.5975	1.12525	86.9758	No			Yes		.	Unchecked	Unchecked	Unchecked	Unchecked	2	2	2	Unchecked			.	.	.	.	Yes	No	06-Sep-18	07-Sep-18		Yes	0	1	2	0	0	07-Sep-18	Died
NNU2	Female	2018-11-11	26	0.7	30	23	-1.665	4.71	-0.5926	27.67	-0.5547	28.96	2.46042	0.5975	-0.212693	41.5783	No			Yes		.	Unchecked	Unchecked	Unchecked	Unchecked	2	2	2	Unchecked			.	.	.	.	Yes	No	11-Nov-18	12-Nov-18		Yes	0	1	2	0	0	12-Nov-18	Died
NNU2	Female	2019-02-06	26	0.7	31	23.5	-1.2803	4.72	-0.5926	27.67	-0.2341	40.74	2.46042	0.5975	-0.338666	36.7431	No			Yes		.	Unchecked	Unchecked	Unchecked	Unchecked	2	2	2	Unchecked			.	.	.	.	Yes	No	07-Feb-19	07-Feb-19		No	1	1		0	0	07-Feb-19	Died
NNU2	Female	2018-09-22	28	1	35	26.5	-0.7187	4.73	-0.0675	47.31	0.551	70.92	2.85708	0.5975	0.000112183	50.0045	No			No	No	.	Unchecked	Unchecked	Unchecked	Unchecked	2	2	2	Unchecked		No	.	.	.	.	Yes	No	22-Sep-18	24-Sep-18		No	0	1	3	1	0	24-Sep-18	Died
NNU2	Male	2018-10-11	28	1.1	37	26	-0.1133	4.74	0.1298	55.17	0.0693	52.76	2.92997	0.5975	0.0719798	52.8691	No			Yes		.	Unchecked	Unchecked	Unchecked	Unchecked	2	2	2	Unchecked			.	.	11-Oct-18	0	No	No	.	.		Yes	0	0		1	0	11-Oct-18	Died
NNU2	Male	2018-11-12	30	1.2	40	27.5	0.0636	4.75	-0.6944	24.37	-0.1071	45.73	3.45313	0.5975	-0.758374	22.4114	No			Yes		.	Unchecked	Unchecked	Unchecked	Unchecked	2	2	2	Unchecked			.	.	.	.	No	No	.	.		Yes	1	0		1	0	12-Nov-18	Died
NNU2	Male	2018-10-17	28	1.05	37	25.5	-0.1133	4.76	-0.111	45.58	-0.2512	40.08	2.92997	0.5975	-0.154188	43.8731	No			Yes		.	Unchecked	Unchecked	Unchecked	Unchecked	2	2	2	Unchecked			.	.	18-Oct-18	1	No	No	.	.		No	0	1	2	0	0	18-Oct-18	Died
NNU2	Male	2018-10-11	28	1.1	37	26	-0.1133	4.77	0.1298	55.17	0.0693	52.76	2.92997	0.5975	0.0719798	52.8691	No			Yes		.	Unchecked	Unchecked	Unchecked	Unchecked	2	2	2	Unchecked			.	.	.	.	No	No	.	.		Yes	1	1	2	0	0	12-Oct-18	Died
NNU2	Male	2019-02-28	29	1.05	36	27	-0.9866	4.78	-0.7538	22.55	0.1414	55.62	3.17222	0.5975	-0.427708	33.4432	No			Yes		.	Unchecked	Unchecked	Unchecked	Unchecked	2	2	2	Unchecked			.	.	.	.	Yes	Do not know	28-Feb-19	01-Mar-19		No	0	1	4	1	0	01-Mar-19	Died
NNU2	Male	2019-03-23	26	0.9	35	23.5	0.0944	4.79	0.4122	65.99	-0.3953	34.63	2.55322	0.5975	0.0304708	51.2154	No			Yes		.	Unchecked	Unchecked	Unchecked	Unchecked	2	2	2	Unchecked			.	.	.	.	Yes	No	23-Mar-19	02-Apr-19		Yes	1	1	10	1	0	.	Died
NNU2	Male	2019-03-23	26	0.9	35	24	0.0944	4.8	0.4122	65.99	-0.0747	47.02	2.55322	0.5975	0.0304708	51.2154	No			Yes		.	Unchecked	Unchecked	Unchecked	Unchecked	2	2	2	Unchecked			.	.	.	.	Yes	No	23-Mar-19	23-Mar-19		Yes	1	1	2	1	0	25-Mar-19	Died
NNU2	Male	2019-02-12	26	0.75	36	24	0.4791	4.81	-0.5316	29.75	-0.0747	47.02	2.55322	0.5975	-0.786426	21.5809	No			Yes		.	Unchecked	Unchecked	Unchecked	Unchecked	2	2	2	Unchecked			.	.	.	.	No	No	.	.		Yes	1	1		1	0	14-Feb-19	Died
NNU2	Female	2019-01-10	26	0.8	21	34	-5.1272	4.82	0.0986	53.93	6.4968	100	2.46042	0.5975	2.25792	98.8025	Yes	Gastroschisis		Yes		.	Unchecked	Unchecked	Unchecked	Unchecked	2	2	2	Unchecked			.	.	.	.	Yes	No	11-Jan-19	12-Jan-19		Do not Know	0	0		0	1	13-Jan-19	Died
NNU2	Male	2018-09-18	29	1.1	30	27	-3.2947	4.83	-0.513	30.4	0.1414	55.62	3.17222	0.5975	0.827523	79.603	No			Yes		.	Unchecked	Unchecked	Unchecked	Unchecked	2	2	2	Unchecked			.	.	.	.	Do not know	Do not know	.	.		Do not Know	0	0		1	0	19-Sep-18	Died
NNU2	Male	2019-02-10	30	1.35	34	29	-2.2445	4.84	-0.0848	46.62	0.8544	80.36	3.45313	0.5975	0.866043	80.6767	No			Yes		.	Unchecked	Unchecked	Unchecked	Unchecked	2	2	2	Unchecked			.	.	.	.	No	No	.	.		Yes	0	1	1	0	0	11-Feb-19	Died
NNU2	Male	2018-12-16	36		50	37	1.5893	4.85	.	.	3.1544	99.92	5.74452	0.719057	-7.98897	7e-14	No			Yes		.	Unchecked	Unchecked	Unchecked	Unchecked	2	2	2	Unchecked			.	.	.	.	No	No	.	.		Yes	1	0		1	0	20-Dec-18	Died
NNU2	Male	2019-03-31	36		40	35	-3.2148	4.86	.	.	1.8679	96.91	5.74452	0.719057	-7.98897	7e-14	Yes	Jejunal atresia		Yes		.	Unchecked	Unchecked	Unchecked	Unchecked	2	2	2	Unchecked			.	.	.	.	Yes	No	05-Apr-19	05-Apr-19		No	0	0		1	1	15-Apr-19	Died
NNU2	Female	2019-02-22	34	1.1	36	28	-3.8819	4.87	-2.7957	0.26	-2.3232	1.01	4.89375	0.680623	-2.70075	0.345914	No			Yes		.	Unchecked	Unchecked	Unchecked	Unchecked	2	2	2	Unchecked			.	.	.	.	Yes	No	23-Feb-19	25-Feb-19		No	0	1	4	0	0	25-Feb-19	Died
NNU3	Female	2019-01-30	27	1.09	36	27.5	.	4.88	.	.	.	.	.	.	.	.	No			No	No	48	Checked	Unchecked	Unchecked	Unchecked	1	2	2	Unchecked		Yes	05-Feb-19	6	13-Feb-19	14	No	No	.	.		No	0	0		1	0	22-Feb-19	Died
NNU3	Female	2018-12-15	28	0.85	34	25	.	4.89	.	.	.	.	.	.	.	.	No			No	No	71	Checked	Unchecked	Unchecked	Unchecked	1	2	2	Unchecked		No	.	.	.	.	No	No	.	.		No	0	1		0	0	19-Dec-18	Died
NNU3	Female	2019-01-26	29	1.03	34.8	26.4	.	4.9	.	.	.	.	.	.	.	.	No			No	No	54	Checked	Unchecked	Unchecked	Unchecked	1	2	2	Unchecked		Yes	11-Feb-19	16	16-Feb-19	21	No	No	.	.		Yes	0	1		0	1	23-Feb-19	Died
NNU3	Male	2019-04-16	33	1.2	40	27	.	4.91	.	.	.	.	.	.	.	.	No			No	No	7	Checked	Unchecked	Unchecked	Unchecked	1	2	2	Unchecked		Yes	22-Apr-19	6	24-Apr-19	8	No	No	.	.		No	0	0		1	0	02-May-19	Died
NNU3	Male	2018-11-15	29	0.74	31.8	23.7	.	4.92	.	.	.	.	.	.	.	.	No			No	No	89	Checked	Unchecked	Unchecked	Unchecked	1	2	2	Unchecked		Yes	23-Nov-18	8	.	.	No	No	.	.		Yes	0	1		0	0	24-Nov-18	Died
NNU3	Male	2018-11-25	31	1.08	35.5	27.5	.	4.93	.	.	.	.	.	.	.	.	No			No	No	46	Checked	Unchecked	Unchecked	Unchecked	1	2	2	Unchecked		No	.	.	.	.	No	No	.	.		No	0	1		1	0	29-Nov-18	Died
NNU3	Male	2019-01-10	30	0.89	33	24	.	4.94	.	.	.	.	.	.	.	.	No			No	No	30	Checked	Unchecked	Unchecked	Unchecked	1	2	2	Unchecked		No	.	.	.	.	No	No	.	.		No	0	1		1	0	17-Jan-19	Died
NNU3	Female	2018-12-07	26	1.18	34	26.5	-0.1263	4.95	2.1104	98.26	1.689	95.44	2.46042	0.5975	1.69066	95.455	No			No	No	59	Checked	Unchecked	Unchecked	Unchecked	1	2	2	Unchecked		Yes	15-Dec-18	8	21-Dec-18	14	No	No	.	.		Yes	0	1		1	0	05-Jan-19	Died
NNU3	Female	2019-03-23	28	0.68	34	23	-1.1034	4.96	-2.0638	1.95	-1.6927	4.53	2.85708	0.5975	-1.43444	7.57237	No			No	No	48	Checked	Unchecked	Unchecked	Unchecked	1	2	2	Unchecked		No	.	.	.	.	No	No	.	.		Yes	0	1	22	0	0	13-Apr-19	Died
NNU3	Female	2018-11-22	23	0.65	30	21	.	4.97	.	.	.	.	.	.	.	.	No			Yes		.	Unchecked	Unchecked	Unchecked	Unchecked	2	2	2	Unchecked			.	.	.	.	No	No	.	.		Yes	0	1		0	0	23-Nov-18	Died
NNU3	Male	2019-01-10	26	0.85	33	24	.	4.98	.	.	.	.	.	.	.	.	No			Yes		.	Unchecked	Unchecked	Unchecked	Unchecked	2	2	2	Unchecked			.	.	.	.	No	No	.	.		No	0	1		0	0	11-Jan-19	Died
NNU3	Male	2019-01-06	25	0.79	32.1	24.2	.	4.99	.	.	.	.	.	.	.	.	No			Yes		.	Unchecked	Unchecked	Unchecked	Unchecked	2	2	2	Unchecked			.	.	.	.	No	No	.	.		No	0	1		0	0	07-Jan-19	Died
NNU3	Male	2019-01-09	28	0.93	34	24.7	.	4.1	.	.	.	.	.	.	.	.	No			Yes		.	Unchecked	Unchecked	Unchecked	Unchecked	2	2	2	Unchecked			.	.	.	.	No	No	.	.		No	0	1		0	0	11-Jan-19	Died
NNU3	Male	2019-01-04	25	0.7	31	24	.	4.101	.	.	.	.	.	.	.	.	No			Yes		.	Unchecked	Unchecked	Unchecked	Unchecked	2	2	2	Unchecked			.	.	.	.	No	No	.	.		Yes	1	1		0	0	06-Jan-19	Died
NNU3	Female	2018-12-30	28	0.81	33.5	25.2	-1.2957	4.102	-1.1582	12.34	-0.2824	38.88	2.85708	0.5975	-0.735005	23.1168	No			Yes		.	Unchecked	Unchecked	Unchecked	Unchecked	2	2	2	Unchecked			.	.	.	.	No	No	.	.		No	0	1	2	0	0	31-Dec-18	Died
NNU3	Male	2019-03-01	32	1.49	39	29	-1.2982	4.103	-0.8068	20.99	-0.2836	38.84	4.13906	0.5975	-0.533141	29.6968	No			No	Do not know	.	Unchecked	Unchecked	Unchecked	Unchecked	2	2	2	Unchecked	DON'T KNOW	Do not know	.	.	.	.	No	No	.	.		No	0	0		0	0	22-Mar-19	Died
NNU3	Male	2018-12-16	30	1.24	37	28.8	-1.0905	4.104	-0.5247	29.99	0.7262	76.61	3.45313	0.5975	-0.170337	43.2372	No			Yes		.	Unchecked	Unchecked	Unchecked	Unchecked	2	2	2	Unchecked			.	.	.	.	No	No	.	.		No	0	1	1	0	0	17-Dec-18	Died
NNU3	Male	2018-12-07	26	1.23	35	27	0.0944	4.105	2.0291	97.88	1.8484	96.77	2.55322	0.5975	1.60848	94.6134	No			Yes		.	Unchecked	Unchecked	Unchecked	Unchecked	2	2	2	Unchecked			.	.	.	.	No	No	.	.		Yes	0	1	0	0	0	08-Dec-18	Died
NNU3	Female	2019-04-22	30	1	35	26	-1.6958	4.106	-1.3421	8.98	-0.9076	18.2	3.40249	0.5975	-0.912717	18.0696	No			Yes		.	Unchecked	Unchecked	Unchecked	Unchecked	2	2	2	Unchecked			.	.	.	.	No	No	.	.		Yes	0	1	1	0	0	22-Apr-19	Died
NNU3	Female	2019-01-09	35	1.41	38.7	28.2	-3.373	4.107	-2.6213	0.44	-2.6401	0.41	5.26854	0.680623	-2.3877	0.847702	No			Yes		.	Unchecked	Unchecked	Unchecked	Unchecked	2	2	2	Unchecked			.	.	.	.	No	No	.	.		No	0	0		1	0	10-Jan-19	Died
NNU3	Male	2019-01-12	28	0.54	31	22	-2.4215	4.108	-3.5531	0.02	-2.4948	0.63	2.92997	0.5975	-1.98834	2.33873	No			Yes		.	Unchecked	Unchecked	Unchecked	Unchecked	2	2	2	Unchecked			.	.	.	.	No	No	.	.		Yes	0	1	4	0	0	15-Jan-19	Died
NNU4	Male	2019-04-19	28	1.1			.	4.109	0.1298	55.17	.	.	2.92997	0.5975	.	.	No			Yes		.	Unchecked	Unchecked	Unchecked	Unchecked	2	2	2	Unchecked			.	.	.	.	No	No	.	.		No	0	1	1	1	0	19-Apr-19	Died
NNU4	Female	2018-11-09	36	1.32			.	4.11	-3.2748	0.05	.	.	5.61553	0.680623	.	.	No			Yes		.	Unchecked	Unchecked	Unchecked	Unchecked	2	2	2	Unchecked			.	.	.	.	No	No	.	.		No	0	1	1	1	0	10-Nov-18	Died
NNU5	Male	2018-11-27	29	1.35	40	28	0.5522	4.111	0.5471	70.78	0.7824	78.3	3.17222	0.5975	0.339378	63.2837	No			Yes		.	Unchecked	Unchecked	Unchecked	Unchecked	2	2	2	Unchecked			.	.	.	.	No	No	.	.		Yes	0	1	3	0	0	28-Nov-18	Died
NNU5	Male	2019-03-19	27	1.1	38	26	0.7599	4.112	0.7843	78.36	0.6383	73.84	2.72431	0.5975	0.285228	61.2265	No			Yes		.	Unchecked	Unchecked	Unchecked	Unchecked	2	2	2	Unchecked			.	.	.	.	No	No	.	.		No	0	1	2	0	0	20-Mar-19	Died
NNU5	Male	2018-09-25	24	1.3	38	26	2.2256	4.113	3.6886	99.99	2.3454	99.05	2.30655	0.5975	1.86528	96.8929	No			No	Yes	.	Unchecked	Unchecked	Unchecked	Checked	2	2	2	Unchecked		No	.	.	.	.	No	No	.	.		No	0	1	4	0	0	29-Sep-18	Died
NNU5	Male	2019-01-28	26	1	34	25	-0.2903	4.114	0.9576	83.09	0.5663	71.44	2.55322	0.5975	0.649296	74.1927	No			Yes		.	Unchecked	Unchecked	Unchecked	Unchecked	2	2	2	Unchecked			.	.	.	.	No	No	.	.		Yes	0	1	1	0	0	29-Jan-19	Died
NNU5	Female	2018-11-06	30	1	35	27	-1.6958	4.115	-1.3421	8.98	-0.2665	39.49	3.40249	0.5975	-0.912717	18.0696	No			Yes		.	Unchecked	Unchecked	Unchecked	Unchecked	2	2	2	Unchecked			.	.	.	.	No	No	.	.		Yes	0	1	3	0	0	09-Nov-18	Died
NNU4	Female	2018-09-15	20	0.78	33	23.6	.	4.116	.	.	.	.	.	.	.	.	Do not know			No	Do not know	.	Checked	Unchecked	Unchecked	Unchecked	1	2	2	Unchecked		Yes	20-Sep-18	5	.	.	No	No	.	.		Yes	0	1		1	0	23-Sep-18	Died
NNU4	Male	2019-04-18	20	0.87		25	.	4.117	.	.	.	.	.	.	.	.	No			No	No	26	Checked	Unchecked	Unchecked	Unchecked	1	2	2	Unchecked		Yes	21-Apr-19	3	30-Apr-19	12	No	No	.	.		No	0	1		1	0	30-Apr-19	Died
NNU4	Male	2018-10-06	22	1.4			.	4.118	.	.	.	.	.	.	.	.	No			No	No	18	Checked	Unchecked	Unchecked	Unchecked	1	2	2	Unchecked		Yes	10-Oct-18	4	.	.	No	No	.	.		Yes	0	1		1	0	13-Oct-18	Died
NNU4	Female	2018-10-01	26	1			.	4.119	1.2536	89.5	.	.	2.46042	0.5975	.	.	No			No	No	12	Checked	Unchecked	Unchecked	Unchecked	1	2	2	Unchecked		Yes	03-Oct-18	2	.	.	No	No	.	.		Yes	0	1	0	0	0	11-Oct-18	Died
NNU4	Female	2018-10-03	28	1.15			.	4.12	0.656	74.41	.	.	2.85708	0.5975	.	.	No			No	No	60	Checked	Unchecked	Unchecked	Unchecked	1	2	2	Unchecked		No	.	.	.	.	No	No	.	.		Yes	0	1	2	0	0	06-Oct-18	Died
NNU4	Male	2018-09-20	32	1.37			.	4.121	-1.2415	10.72	.	.	4.13906	0.5975	.	.	No			No	No	18	Checked	Unchecked	Unchecked	Unchecked	1	2	2	Unchecked		Yes	26-Sep-18	6	28-Sep-18	8	No	No	.	.		No	0	1	3	1	0	08-Oct-18	Died
NNU4	Male	2018-09-05	30	1.1		24.5	.	4.122	-1.1448	12.61	-2.0303	2.12	3.45313	0.5975	.	.	No			No	No	18	Checked	Unchecked	Unchecked	Unchecked	1	2	2	Unchecked		No	.	.	.	.	No	No	.	.		No	0	1		1	0	10-Sep-18	Died
NNU4	Male	2019-06-11	25	0.95			.	4.123	1.3717	91.49	.	.	2.41465	0.5975	.	.	No			No	No	43	Checked	Unchecked	Unchecked	Unchecked	1	2	2	Unchecked		No	.	.	.	.	No	No	.	.		No	0	1	3	1	0	13-Jun-19	Died
NNU4	Female	2019-02-03	24	1.37	38	27	2.3896	4.124	4.2561	100	3.1475	99.92	2.19616	0.5975	2.35833	99.0821	No			No	No	90	Checked	Unchecked	Unchecked	Unchecked	1	2	2	Unchecked		Yes	13-Feb-19	10	20-Feb-19	17	No	No	.	.		No	0	1	9	1	0	20-Feb-19	Died
NNU4	Female	2018-11-06	28	1.11	38	28	0.4354	4.125	0.4727	68.18	1.5125	93.48	2.85708	0.5975	0.107074	54.2635	No			No	No	999	Checked	Unchecked	Unchecked	Unchecked	1	2	2	Unchecked		Yes	09-Nov-18	3	09-Nov-18	3	No	No	.	.		No	0	1	6	1	0	11-Nov-18	Died
NNU4	Female	2019-03-18	27	0.98	32	25	-1.3842	4.126	0.4824	68.52	0.1584	56.29	2.64117	0.5975	0.705149	75.9641	No			No	No	10	Checked	Unchecked	Unchecked	Unchecked	1	2	2	Unchecked		Yes	23-Mar-19	5	04-Apr-19	17	No	No	.	.		Yes	0	1	5	1	0	11-Apr-19	Died
NNU4	Male	2018-09-17	25	1.01	36	25.5	0.9676	4.127	1.6887	95.44	1.4558	92.73	2.41465	0.5975	0.654239	74.3521	No			No	No	4	Checked	Unchecked	Unchecked	Unchecked	1	2	2	Unchecked		Yes	25-Sep-18	8	.	.	No	No	.	.		No	0	1	0	1	0	26-Sep-18	Died
NNU4	Male	2018-12-16	28	1.18	37	27	-0.1133	4.128	0.4932	68.91	0.7104	76.13	2.92997	0.5975	0.433848	66.7801	No			No	No	11	Checked	Unchecked	Unchecked	Unchecked	1	2	2	Unchecked		No	.	.	.	.	No	No	.	.		Yes	1	1	1	1	0	17-Dec-18	Died
NNU4	Female	2019-04-18	30	1	36.6	25.2	-1.0803	4.129	-1.3421	8.98	-1.4204	7.77	3.40249	0.5975	-1.12176	13.0983	No			No	No	29	Checked	Unchecked	Unchecked	Unchecked	1	2	2	Unchecked		Yes	24-Apr-19	6	.	.	No	No	.	.		Yes	0	1		1	0	30-Apr-19	Died
NNU4	Female	2019-05-21	31	1.02	35	27	-2.1844	4.13	-1.861	3.14	-0.8356	20.17	3.73609	0.5975	-1.37541	8.45022	No			No	No	122	Checked	Unchecked	Unchecked	Unchecked	1	2	2	Unchecked		Yes	31-May-19	10	.	.	No	No	.	.		Yes	1	1		1	1	07-Jun-19	Died
NNU4	Male	2019-03-19	31	1.2	33	29	-3.1178	4.131	-1.3158	9.41	0.2854	61.23	3.77473	0.5975	-0.231571	40.8436	No			No	No	14	Checked	Unchecked	Unchecked	Unchecked	1	2	2	Unchecked		Yes	23-Mar-19	4	24-Mar-19	5	No	No	.	.		No	0	1		1	0	27-Mar-19	Died
NNU4	Female	2019-04-27	32	0.92	35.4	27.9	-2.519	4.132	-3.0066	0.13	-0.8276	20.39	4.11302	0.5975	-2.53414	0.563624	No			No	No	20	Checked	Unchecked	Unchecked	Unchecked	1	2	2	Unchecked		No	.	.	.	.	No	No	.	.		Yes	0	1	3	1	0	29-Apr-19	Died
NNU4	Female	2018-10-10	20	0.78			.	4.133	.	.	.	.	.	.	.	.	Do not know			Yes		.	Unchecked	Unchecked	Unchecked	Unchecked	2	2	2	Unchecked			.	.	.	.	No	No	.	.		Yes	1	0		0	0	10-Oct-18	Died
NNU4	Female	2018-10-13	20	1.28			.	4.134	.	.	.	.	.	.	.	.	No			Yes		.	Unchecked	Unchecked	Unchecked	Unchecked	2	2	2	Unchecked			.	.	.	.	No	No	.	.		Yes	0	1		0	0	14-Oct-18	Died
NNU4	Male	2018-12-09	20	0.7	29	23	.	4.135	.	.	.	.	.	.	.	.	No			Yes		.	Unchecked	Unchecked	Unchecked	Unchecked	2	2	2	Unchecked			.	.	.	.	No	No	.	.		Yes	0	1		0	0	10-Dec-18	Died
NNU4	Female	2018-09-07	28	0.9			.	4.136	-0.6128	27	.	.	2.85708	0.5975	.	.	No			Yes		.	Unchecked	Unchecked	Unchecked	Unchecked	2	2	2	Unchecked			.	.	.	.	No	No	.	.		Yes	0	0		0	0	08-Sep-18	Died
NNU4	Female	2018-09-11	29	1.4		35	.	4.137	1.0314	84.88	5.4308	100	3.11017	0.5975	.	.	No			Yes		.	Unchecked	Unchecked	Unchecked	Unchecked	2	2	2	Unchecked			.	.	.	.	No	No	.	.		Yes	1	0		0	0	12-Sep-18	Died
NNU4	Female	2018-12-24	29	1.2			.	4.138	0.2335	59.23	.	.	3.11017	0.5975	.	.	No			Yes		.	Unchecked	Unchecked	Unchecked	Unchecked	2	2	2	Unchecked			.	.	.	.	No	No	.	.		No	0	1	2	1	0	25-Dec-18	Died
NNU4	Female	2018-12-26	24	0.7			.	4.139	0.7803	78.24	.	.	2.19616	0.5975	.	.	No			Yes		.	Unchecked	Unchecked	Unchecked	Unchecked	2	2	2	Unchecked			.	.	.	.	No	No	.	.		Yes	1	1	1	1	0	26-Dec-18	Died
NNU4	Male	2018-10-10	24	1			.	4.14	2.3305	99.01	.	.	2.30655	0.5975	.	.	No			Yes		.	Unchecked	Unchecked	Unchecked	Unchecked	2	2	2	Unchecked			.	.	.	.	No	No	.	.		Yes	0	0		0	0	11-Oct-18	Died
NNU4	Male	2018-09-16	27	1.15			.	4.141	1.0144	84.48	.	.	2.72431	0.5975	.	.	No			Yes		.	Unchecked	Unchecked	Unchecked	Unchecked	2	2	2	Unchecked			.	.	.	.	No	No	.	.		Yes	0	1	1	0	0	16-Sep-18	Died
NNU4	Male	2018-11-08	28	1.49			.	4.142	1.7007	95.55	.	.	2.92997	0.5975	.	.	No			Yes		.	Unchecked	Unchecked	Unchecked	Unchecked	2	2	2	Unchecked			.	.	.	.	No	No	.	.		No	0	1	1	1	0	08-Nov-18	Died
NNU4	Male	2019-01-11	27	0.91			.	4.143	-0.1973	42.18	.	.	2.72431	0.5975	.	.	No			Yes		.	Unchecked	Unchecked	Unchecked	Unchecked	2	2	2	Unchecked			.	.	.	.	No	No	.	.		No	0	1	1	1	0	11-Jan-19	Died
NNU4	Male	2018-11-09	32	1.4			.	4.144	-1.1293	12.94	.	.	4.13906	0.5975	.	.	No			Yes		.	Unchecked	Unchecked	Unchecked	Unchecked	2	2	2	Unchecked			.	.	.	.	No	No	.	.		No	0	1	1	1	0	09-Nov-18	Died
NNU4	Female	2019-05-21	31	1.12			.	4.145	-1.3769	8.43	.	.	3.73609	0.5975	.	.	No			Yes		.	Unchecked	Unchecked	Unchecked	Unchecked	2	2	2	Unchecked			.	.	.	.	No	No	.	.		Yes	0	1	3	1	0	23-May-19	Died
NNU4	Male	2018-10-14	36	1.45			.	4.146	-2.8848	0.2	.	.	5.74452	0.719057	.	.	No			Yes		.	Unchecked	Unchecked	Unchecked	Unchecked	2	2	2	Unchecked			.	.	.	.	No	No	.	.		Yes	0	1	2	0	0	15-Oct-18	Died
NNU4	Female	2019-01-11	27	0.84	34	25.8	-0.6148	4.147	-0.3155	37.62	0.6712	74.9	2.64117	0.5975	-0.285499	38.7631	No			Yes		.	Unchecked	Unchecked	Unchecked	Unchecked	2	2	2	Unchecked			.	.	.	.	No	No	.	.		No	0	1	1	1	0	11-Jan-19	Died
NNU4	Female	2018-11-21	30	1.07	39.5	26	0.0353	4.148	-0.9919	16.06	-0.9076	18.2	3.40249	0.5975	-1.16089	12.2844	No			Yes		.	Unchecked	Unchecked	Unchecked	Unchecked	2	2	2	Unchecked			.	.	.	.	No	No	.	.		Yes	1	1	1	1	0	22-Nov-18	Died
NNU4	Male	2019-01-03	30	1.38	36	30	-1.4751	4.149	0.029	51.16	1.4955	93.26	3.45313	0.5975	0.636328	73.7719	No			Yes		.	Unchecked	Unchecked	Unchecked	Unchecked	2	2	2	Unchecked			.	.	.	.	No	No	.	.		No	0	1	1	1	0	04-Jan-19	Died
NNU4	Male	2018-11-23	32	1.37	40	29	-0.9135	4.15	-1.2415	10.72	-0.2836	38.84	4.13906	0.5975	-1.19509	11.6026	No			Yes		.	Unchecked	Unchecked	Unchecked	Unchecked	2	2	2	Unchecked			.	.	.	.	No	No	.	.		Yes	0	1	1	1	0	23-Nov-18	Died
NNU4	Male	2018-11-17	28	0.98	35	27	-0.8827	4.151	-0.4681	31.99	0.7104	76.13	2.92997	0.5975	-0.217515	41.3904	No			Yes		.	Unchecked	Unchecked	Unchecked	Unchecked	2	2	2	Unchecked			.	.	.	.	No	No	.	.		No	0	1	2	1	0	18-Nov-18	Died
NNU4	Male	2018-10-26	25	0.66	36	28	0.9676	4.152	-0.5137	30.37	3.0584	99.89	2.41465	0.5975	-0.972912	16.5298	No			Yes		.	Unchecked	Unchecked	Unchecked	Unchecked	2	2	2	Unchecked			.	.	.	.	No	No	.	.		Yes	1	1	1	1	0	27-Oct-18	Died
NNU4	Female	2018-09-13	30	0.9	38	26	-0.5417	4.153	-1.8875	2.95	-0.9076	18.2	3.40249	0.5975	-1.73066	4.1756	No			Yes		.	Unchecked	Unchecked	Unchecked	Unchecked	2	2	2	Unchecked			.	.	.	.	No	No	.	.		Yes	0	1	1	1	0	15-Sep-18	Died
NNU4	Female	2019-05-21	31	1.16	35	27	-2.1844	4.154	-1.1953	11.6	-0.8356	20.17	3.73609	0.5975	-0.705953	24.0109	No			Yes		.	Unchecked	Unchecked	Unchecked	Unchecked	2	2	2	Unchecked			.	.	.	.	No	No	.	.		Yes	1	1	2	1	0	23-May-19	Died
NNU4	Male	2018-12-06	30	1.39	31	30	-3.3986	4.155	0.0664	52.65	1.4955	93.26	3.45313	0.5975	1.72509	95.7745	Yes	DYSMORPHISM- DOWNS SYNDROME		Yes		.	Unchecked	Unchecked	Unchecked	Unchecked	2	2	2	Unchecked			.	.	.	.	No	No	.	.		Yes	1	0		0	0	06-Dec-18	Died
NNU4	Male	2018-12-23	33	1.28	39	28	-2.1529	4.156	-1.6588	4.86	-2.0443	2.05	4.48388	0.743342	-1.6168	5.29611	No			Yes		.	Unchecked	Unchecked	Unchecked	Unchecked	2	2	2	Unchecked			.	.	.	.	No	No	.	.		No	1	0	1	1	0	23-Dec-18	Died
NNU4	Female	2019-02-04	34	1.44	45.3	28	0.4338	4.157	-1.9464	2.58	-2.3232	1.01	4.89375	0.680623	-2.51966	0.587334	No			Yes		.	Unchecked	Unchecked	Unchecked	Unchecked	2	2	2	Unchecked			.	.	.	.	No	No	.	.		No	0	1	2	1	0	05-Feb-19	Died
NNU4	Male	2019-02-27	34	1	35	24	-3.8757	4.158	-2.8306	0.23	-4.6238	0	4.96107	0.735247	-2.86153	0.210803	No			Yes		.	Unchecked	Unchecked	Unchecked	Unchecked	2	2	2	Unchecked			.	.	.	.	No	No	.	.		No	0	1	1	1	0	27-Feb-19	Died
NNU4	Male	2018-11-16	34	0.78	34	23.5	-4.1113	4.159	-3.2246	0.06	-4.8298	0	4.96107	0.735247	-3.62729	0.0143206	No			Yes		.	Unchecked	Unchecked	Unchecked	Unchecked	2	2	2	Unchecked			.	.	.	.	No	No	.	.		Yes	0	1	1	1	0	16-Nov-18	Died
NNU4	Male	2018-11-16	34	0.72	33	28	-4.3274	4.16	-3.3252	0.04	-2.5054	0.61	4.96107	0.735247	-3.78003	0.00784057	No			Yes		.	Unchecked	Unchecked	Unchecked	Unchecked	2	2	2	Unchecked			.	.	.	.	No	No	.	.		No	0	1	1	1	0	16-Nov-18	Died
NNU5	Female	2019-03-19	27	0.9	35	26	-0.2301	4.161	0.0416	51.66	0.7995	78.8	2.64117	0.5975	-0.116729	45.3537	No			No	Yes	.	Unchecked	Unchecked	Checked	Unchecked	2	2	1	Checked		No	.	.	.	.	No	No	.	.		Yes	0	1		0	0	21-Mar-19	Died
NNU5	Male	2019-03-19	27	1.05	38	27	0.7599	4.162	0.5435	70.66	1.2794	89.96	2.72431	0.5975	0.0650119	52.5918	No			No	No	10	Unchecked	Unchecked	Checked	Unchecked	2	2	1	Unchecked		No	.	.	.	.	No	No	.	.		Yes	0	1		0	0	20-Mar-19	Died
NNU5	Female	2018-10-18	28	1.12	36	28	-0.334	4.163	0.5192	69.82	1.5125	93.48	2.85708	0.5975	0.425164	66.4641	No			No	No	69	Unchecked	Checked	Unchecked	Unchecked	2	1	2	Unchecked		No	.	.	.	.	No	No	.	.		No	0	1	5	0	0	23-Oct-18	Died
NNU5	Male	2019-03-21	28	1	37	24	-0.1133	4.164	-0.3635	35.81	-1.2128	11.26	2.92997	0.5975	-0.380356	35.1841	No			No	Yes	.	Checked	Unchecked	Unchecked	Unchecked	1	2	2	Checked		Yes	21-Mar-19	.	.	.	No	No	.	.		Yes	0	1		0	0	23-Mar-19	Died
NNU5	Male	2018-09-09	29	1.4	39	29	0.1675	4.165	0.7353	76.89	1.4234	92.27	3.17222	0.5975	0.698782	75.7656	No			No	No	75	Checked	Unchecked	Unchecked	Unchecked	1	2	2	Unchecked		No	.	.	.	.	No	No	.	.		No	0	1	5	0	0	13-Sep-18	Died
NNU5	Male	2019-01-26	31	1.27	38	26	-1.1943	4.166	-1.0224	15.33	-1.6377	5.07	3.77473	0.5975	-0.724054	23.4516	No			No	No	73	Checked	Unchecked	Unchecked	Unchecked	1	2	2	Unchecked		No	.	.	.	.	No	No	.	.		Yes	0	1	7	0	0	02-Feb-19	Died
NNU5	Male	2018-09-04	32	1	39	26.4	-1.2982	4.167	-2.871	0.2	-1.9503	2.56	4.13906	0.5975	-2.63592	0.419546	No			No	No	88	Checked	Unchecked	Unchecked	Unchecked	1	2	2	Unchecked		No	.	.	.	.	No	No	.	.		No	0	1	9	1	0	13-Sep-18	Died
NNU5	Male	2019-01-20	23	0.56	55	36	.	4.168	.	.	.	.	.	.	.	.	No			Yes		.	Unchecked	Unchecked	Unchecked	Unchecked	2	2	2	Unchecked			.	.	.	.	No	No	.	.		Yes	0	1		0	0	20-Jan-19	Died
NNU5	Female	2019-03-19	27	0.9	35	26	-0.2301	4.169	0.0416	51.66	0.7995	78.8	2.64117	0.5975	-0.116729	45.3537	No			Yes		.	Unchecked	Unchecked	Unchecked	Unchecked	2	2	2	Unchecked			.	.	.	.	No	No	.	.		No	0	1	3	0	0	19-Mar-19	Died
NNU5	Female	2018-09-07	28	1.26	35	27	-0.7187	4.17	1.1288	87.05	0.8715	80.83	2.85708	0.5975	1.24339	89.3138	No			Yes		.	Unchecked	Unchecked	Unchecked	Unchecked	2	2	2	Unchecked			.	.	.	.	No	No	.	.		Yes	0	1	1	0	0	07-Sep-18	Died
NNU5	Female	2018-11-27	27	1.05	34	28	-0.6148	4.171	0.8395	79.94	2.0815	98.13	2.64117	0.5975	0.74822	77.2836	No			Yes		.	Unchecked	Unchecked	Unchecked	Unchecked	2	2	2	Unchecked			.	.	.	.	No	No	.	.		Yes	0	1	2	0	0	29-Nov-18	Died
NNU5	Female	2018-10-15	27	0.74	35	21.5	-0.2301	4.172	-0.9716	16.56	-2.0852	1.85	2.64117	0.5975	-0.881822	18.8936	No			Yes		.	Unchecked	Unchecked	Unchecked	Unchecked	2	2	2	Unchecked			.	.	.	.	No	No	.	.		Yes	0	1	3	0	0	17-Oct-18	Died
NNU5	Female	2018-10-02	28	1.49	39	28	0.8201	4.173	1.9967	97.71	1.5125	93.48	2.85708	0.5975	1.61245	94.6568	No			Yes		.	Unchecked	Unchecked	Unchecked	Unchecked	2	2	2	Unchecked			.	.	.	.	No	No	.	.		Yes	1	1	2	0	0	03-Oct-18	Died
NNU5	Female	2018-10-22	28	1.2	33	24	-1.4881	4.174	0.8763	80.96	-1.0516	14.65	2.85708	0.5975	1.30425	90.3926	No			Yes		.	Unchecked	Unchecked	Unchecked	Unchecked	2	2	2	Unchecked			.	.	.	.	No	No	.	.		Do not Know	1	1	1	0	0	22-Oct-18	Died
NNU5	Male	2018-10-24	25	0.65	33	24	-0.1864	4.175	-0.5927	27.67	0.4943	68.94	2.41465	0.5975	-0.744688	22.823	No			Yes		.	Unchecked	Unchecked	Unchecked	Unchecked	2	2	2	Unchecked			.	.	.	.	No	No	.	.		Yes	0	1	4	0	0	27-Oct-18	Died
NNU5	Male	2019-02-08	29	0.86	35	25	-1.3713	4.176	-1.787	3.7	-1.1407	12.7	3.17222	0.5975	-1.19679	11.5695	No			Yes		.	Unchecked	Unchecked	Unchecked	Unchecked	2	2	2	Unchecked			.	.	.	.	No	No	.	.		Yes	0	1	3	0	0	10-Feb-19	Died
NNU5	Male	2018-10-02	28	0.7	34	23	-1.2674	4.177	-2.2098	1.36	-1.8538	3.19	2.92997	0.5975	-1.45798	7.24232	No			Yes		.	Unchecked	Unchecked	Unchecked	Unchecked	2	2	2	Unchecked			.	.	.	.	No	No	.	.		Do not Know	0	1	2	0	0	03-Oct-18	Died
NNU5	Male	2018-09-14	32	1.33	37	28	-2.0676	4.178	-1.3949	8.15	-0.9246	17.76	4.13906	0.5975	-0.911247	18.1083	No			Yes		.	Unchecked	Unchecked	Unchecked	Unchecked	2	2	2	Unchecked			.	.	.	.	No	No	.	.		Yes	0	1	3	0	1	17-Sep-18	Died
NNU5	Male	2018-09-23	32	0.8	34	23	-3.2216	4.179	-4.0261	0	-4.1298	0	4.13906	0.5975	-2.98933	0.139795	No			Yes		.	Unchecked	Unchecked	Unchecked	Unchecked	2	2	2	Unchecked			.	.	.	.	No	No	.	.		Yes	1	1	3	0	0	25-Sep-18	Died
NNU6	Female	2019-01-31	31	1.4	37	30	-1.415	4.18	-0.2218	41.22	1.0876	86.16	3.73609	0.5975	0.0798184	53.1809	No			No	No	27	Unchecked	Checked	Unchecked	Unchecked	2	1	2	Unchecked		No	.	.	.	.	No	No	.	.		No	0	0		0	0	04-Feb-19	Died
NNU6	Male	2019-02-16	28	1	36.5	25.5	-0.3057	4.181	-0.3635	35.81	-0.2512	40.08	2.92997	0.5975	-0.318392	37.5094	No			No	No	98	Unchecked	Checked	Unchecked	Unchecked	2	1	2	Unchecked		No	.	.	.	.	No	No	.	.		No	0	0		1	0	21-Feb-19	Died
NNU6	Male	2019-02-22	27	1	38	25	0.7599	4.182	0.2909	61.44	-0.0027	49.89	2.72431	0.5975	-0.155204	43.833	No			No	No	74	Unchecked	Checked	Unchecked	Unchecked	2	1	2	Unchecked		Yes	21-Mar-19	27	07-Mar-19	13	No	No	.	.		No	0	0		1	0	31-Mar-19	Died
NNU6	Female	2018-11-30	32	1.25	39	30	-1.1342	4.183	-1.4199	7.78	0.5186	69.8	4.11302	0.5975	-1.51948	6.43211	No			No	No	32	Unchecked	Checked	Unchecked	Unchecked	2	1	2	Unchecked		No	.	.	.	.	No	No	.	.		No	0	1		0	0	10-Dec-18	Died
NNU2	Male	2018-09-14	34	1.3	38	28	-3.0249	4.184	-2.2263	1.3	-2.5054	0.61	4.96107	0.735247	-2.09456	1.81051	Yes	PDA, LVH		No	No	24	Checked	Unchecked	Unchecked	Unchecked	1	2	2	Checked		Yes	30-Sep-18	16	.	.	No	No	.	.		No	0	0		1	0	18-Oct-18	Discharged home with morbidities
NNU3	Male	2019-03-01	32	1.36	38.8	29	-1.3751	4.185	-1.2794	10.04	-0.2836	38.84	4.13906	0.5975	-1.06094	14.4359	No			No	No	30	Checked	Unchecked	Unchecked	Unchecked	1	2	2	Checked		Yes	04-Mar-19	3	07-Mar-19	6	No	No	.	.		No	0	1	22	0	0	22-Mar-19	Discharged home with morbidities
NNU7	Female	2019-01-16	31	1.25	41.5	28	0.3161	4.186	-0.8085	20.94	-0.1945	42.29	3.73609	0.5975	-1.21179	11.2796	No			No	No	72	Checked	Unchecked	Unchecked	Unchecked	1	2	2	Checked		Yes	08-Feb-19	23	.	.	Yes	No	21-Jan-19	05-Feb-19		Yes	0	0		0	0	15-Feb-19	Discharged home with morbidities
NNU1	Male	2019-02-28	31	1.43	39	28	-0.8096	4.187	-0.4081	34.16	-0.3556	36.11	3.77473	0.5975	-0.180855	42.8241	No			No	No	20	Checked	Checked	Unchecked	Unchecked	1	1	2	Checked		Yes	05-Mar-19	5	07-Mar-19	7	No	No	.	.		No	0	1	2	1	0	12-Mar-19	Discharged home with no morbidities
NNU1	Female	2018-11-29	31	1.17			.	4.188	-1.1508	12.49	.	.	3.73609	0.5975	.	.	No			No	No	24	Unchecked	Checked	Unchecked	Unchecked	2	1	2	Checked		Yes	.	.	08-Dec-18	9	No	No	.	.		No	0	0		1	0	24-Dec-18	Discharged home with no morbidities
NNU6	Male	2019-02-22	32	1	40	32	-0.9135	4.189	-2.871	0.2	1.6395	94.94	4.13906	0.5975	-2.74321	0.304213	No			No	No	28	Unchecked	Checked	Unchecked	Unchecked	2	1	2	Unchecked		No	.	.	.	.	No	No	.	.		No	0	0		1	0	25-Feb-19	Died
NNU6	Female	2018-11-22	26	0.7	35	25	0.2584	4.19	-0.5926	27.67	0.7274	76.65	2.46042	0.5975	-0.770573	22.048	No			No	No	96	Checked	Unchecked	Unchecked	Unchecked	1	2	2	Unchecked		No	.	.	.	.	No	No	.	.		No	0	0		0	0	29-Nov-18	Died
NNU6	Female	2018-12-19	28	0.8	34	26	-1.1034	4.191	-1.2225	11.08	0.2304	59.11	2.85708	0.5975	-0.843741	19.9407	No			No	No	128	Checked	Unchecked	Unchecked	Unchecked	1	2	2	Unchecked		No	.	.	.	.	No	No	.	.		No	0	0		0	0	31-Dec-18	Died
NNU6	Female	2018-10-25	27	0.95	36	28	0.1546	4.192	0.3215	62.61	2.0815	98.13	2.64117	0.5975	-0.00382454	49.8474	No			No	No	117	Checked	Unchecked	Unchecked	Unchecked	1	2	2	Unchecked		No	.	.	.	.	Yes	No	02-Nov-18	.		Yes	0	0		1	0	09-Nov-18	Died
NNU6	Male	2018-12-16	27	1	38	26	0.7599	4.193	0.2909	61.44	0.6383	73.84	2.72431	0.5975	-0.155204	43.833	No			No	No	54	Checked	Unchecked	Unchecked	Unchecked	1	2	2	Unchecked			.	.	.	.	No	No	.	.		Yes	0	0		0	0	01-Feb-19	Died
NNU6	Male	2019-01-05	29	1	40	28	0.5522	4.194	-1.0063	15.71	0.7824	78.3	3.17222	0.5975	-1.12506	13.0282	No			No	No	28	Checked	Unchecked	Unchecked	Unchecked	1	2	2	Checked		Do not know	.	.	.	.	No	No	.	.		No	0	0		0	0	01-Feb-19	Died
NNU6	Male	2018-12-22	29	1.25	40	31	0.5522	4.195	0.1487	55.91	2.7055	99.66	3.17222	0.5975	-0.0790325	46.8503	No			No	No	60	Checked	Unchecked	Unchecked	Unchecked	1	2	2	Unchecked		No	.	.	.	.	No	No	.	.		No	0	0		0	0	26-Dec-18	Died
NNU6	Male	2018-10-12	27	1.1	36	28	-0.0095	4.196	0.7843	78.36	1.9204	97.26	2.72431	0.5975	0.554381	71.0341	No			No	Yes	.	Checked	Unchecked	Unchecked	Unchecked	1	2	2	Unchecked		No	.	.	.	.	No	No	.	.		No	0	0		0	0	16-Oct-18	Died
NNU6	Male	2018-11-10	27	1	38	28	0.7599	4.197	0.2909	61.44	1.9204	97.26	2.72431	0.5975	-0.155204	43.833	No			No	No	85	Checked	Unchecked	Unchecked	Unchecked	1	2	2	Unchecked		No	.	.	.	.	No	No	.	.		No	0	0		0	0	16-Nov-18	Died
NNU6	Male	2019-01-07	29	1.1	36	28	-0.9866	4.198	-0.513	30.4	0.7824	78.3	3.17222	0.5975	-0.195258	42.2596	No			No	No	74	Checked	Unchecked	Unchecked	Unchecked	1	2	2	Unchecked		No	.	.	.	.	No	No	.	.		No	0	0		1	0	25-Jan-19	Died
NNU6	Male	2018-12-13	32	1.4	45	31	1.0099	4.199	-1.1293	12.94	0.9985	84.1	4.13906	0.5975	-1.72043	4.26776	No			No	No	32	Checked	Unchecked	Unchecked	Unchecked	1	2	2	Unchecked		No	.	.	.	.	No	No	.	.		Yes	1	0		1	0	18-Dec-18	Died
NNU6	Male	2018-11-27	30	1.25	42	29	0.833	4.2	-0.4831	31.45	0.8544	80.36	3.45313	0.5975	-0.798222	21.2371	No			No	No	65	Checked	Unchecked	Unchecked	Unchecked	1	2	2	Unchecked		No	.	.	.	.	No	No	.	.		No	0	1		0	0	05-Dec-18	Died
NNU6	Male	2018-11-28	32	1.35	41	30	-0.5288	4.201	-1.3176	9.38	0.3574	63.96	4.13906	0.5975	-1.41654	7.83089	No			No	No	20	Checked	Unchecked	Unchecked	Unchecked	1	2	2	Unchecked		No	.	.	.	.	No	No	.	.		No	0	0		0	0	30-Nov-18	Died
NNU6	Female	2018-10-04	36	1.45	34	26	-5.0622	4.202	-3.0037	0.13	-4.2387	0	5.61553	0.680623	-1.98468	2.359	No			No	No	152	Checked	Unchecked	Unchecked	Unchecked	1	2	2	Unchecked		No	.	.	09-Sep-18	.	No	No	.	.		Yes	0	1		0	0	12-Oct-18	Died
NNU6	Female	2019-01-19	26	0.9	38	25	1.4125	4.203	0.7082	76.06	0.7274	76.65	2.46042	0.5975	-0.153968	43.8817	No			Yes		.	Unchecked	Unchecked	Unchecked	Unchecked	2	2	2	Unchecked			.	.	.	.	No	No	.	.		Yes	0	0		0	0	20-Jan-19	Died
NNU6	Female	2018-09-15	32	1.45	39	28	-1.1342	4.204	-0.6517	25.73	-0.7635	22.26	4.11302	0.5975	-0.6612	25.4242	No			Yes		.	Unchecked	Unchecked	Unchecked	Unchecked	2	2	2	Unchecked			.	.	.	.	No	No	.	.		No	0	0		0	0	23-Sep-18	Died
NNU6	Female	2018-11-26	27	0.9	40	26	1.6933	4.205	0.0416	51.66	0.7995	78.8	2.64117	0.5975	-0.654685	25.6335	No			Yes		.	Unchecked	Unchecked	Unchecked	Unchecked	2	2	2	Unchecked			.	.	.	.	No	No	.	.		Yes	0	0		0	0	28-Nov-18	Died
NNU6	Female	2019-01-03	27	1.15	39	29	1.3086	4.206	1.3104	90.5	2.7226	99.68	2.64117	0.5975	0.514718	69.6625	No			Yes		.	Unchecked	Unchecked	Unchecked	Unchecked	2	2	2	Unchecked			.	.	.	.	No	No	.	.		No	0	0		0	0	08-Jan-19	Died
NNU6	Female	2018-12-19	25	0.55	34	24	0.3623	4.207	-1.1614	12.27	0.6554	74.39	2.31276	0.5975	-1.16337	12.2339	No			Yes		.	Unchecked	Unchecked	Unchecked	Unchecked	2	2	2	Unchecked			.	.	.	.	No	No	.	.		Yes	0	0		0	0	20-Dec-18	Died
NNU6	Female	2018-11-24	24	0.65	32	25	0.0815	4.208	0.3967	65.42	1.8655	96.89	2.19616	0.5975	-0.276002	39.1273	No			Yes		.	Unchecked	Unchecked	Unchecked	Unchecked	2	2	2	Unchecked			.	.	.	.	No	No	.	.		No	0	0		0	0	29-Nov-18	Died
NNU6	Female	2019-01-20	24	1	38	22	2.3896	4.209	2.6265	99.57	-0.0577	47.7	2.19616	0.5975	0.728733	76.6918	No			Yes		.	Unchecked	Unchecked	Unchecked	Unchecked	2	2	2	Unchecked			.	.	.	.	No	No	.	.		No	0	0		0	0	23-Jan-19	Died
NNU6	Female	2018-11-24	30	1.3	40	30	0.2276	4.21	0.0159	50.64	1.6566	95.12	3.40249	0.5975	-0.255215	39.9279	No			Yes		.	Unchecked	Unchecked	Unchecked	Unchecked	2	2	2	Unchecked			.	.	.	.	No	No	.	.		No	0	0	3	0	0	26-Nov-18	Died
NNU6	Female	2018-09-18	27	1.2	35	27	-0.2301	4.211	1.5307	93.71	1.4405	92.51	2.64117	0.5975	1.31782	90.6218	No			Yes		.	Unchecked	Unchecked	Unchecked	Unchecked	2	2	2	Unchecked			.	.	.	.	No	No	.	.		Yes	0	0		0	0	20-Sep-18	Died
NNU6	Female	2018-11-27	26	0.85	34	24	-0.1263	4.212	0.4124	66	0.0864	53.44	2.46042	0.5975	0.0662475	52.641	No			Yes		.	Unchecked	Unchecked	Unchecked	Unchecked	2	2	2	Unchecked			.	.	.	.	No	No	.	.		Yes	0	0		0	0	27-Nov-18	Died
NNU6	Female	2018-11-05	28	1	39	28	0.8201	4.213	-0.0675	47.31	1.5125	93.48	2.85708	0.5975	-0.490332	31.1949	No			Yes		.	Unchecked	Unchecked	Unchecked	Unchecked	2	2	2	Unchecked			.	.	.	.	No	No	.	.		No	0	0		0	0	05-Nov-18	Died
NNU6	Female	2018-12-19	25	0.7	38	24	1.901	4.214	0.087	53.46	0.6554	74.39	2.31276	0.5975	-0.787709	21.5434	No			Yes		.	Unchecked	Unchecked	Unchecked	Unchecked	2	2	2	Unchecked			.	.	.	.	No	No	.	.		Yes	0	0		0	0	19-Dec-18	Died
NNU6	Female	2018-12-25	28	0.95	41	30	1.5894	4.215	-0.333	36.96	2.7946	99.74	2.85708	0.5975	-0.903771	18.3058	No			Yes		.	Unchecked	Unchecked	Unchecked	Unchecked	2	2	2	Unchecked			.	.	.	.	No	No	.	.		Yes	0	0		0	0	25-Dec-18	Died
NNU6	Female	2018-09-05	29	1	36	27	-0.8226	4.216	-0.7103	23.88	0.3025	61.89	3.11017	0.5975	-0.5563	28.9003	No			Yes		.	Unchecked	Unchecked	Unchecked	Unchecked	2	2	2	Unchecked			.	.	.	.	No	No	.	.		Yes	0	0		0	0	05-Sep-18	Died
NNU6	Female	2018-11-21	27	0.7	35	25	-0.2301	4.217	-1.2593	10.4	0.1584	56.29	2.64117	0.5975	-1.0731	14.1614	No			Yes		.	Unchecked	Unchecked	Unchecked	Unchecked	2	2	2	Unchecked			.	.	.	.	No	No	.	.		No	0	0		0	0	22-Nov-18	Died
NNU6	Female	2019-01-12	27	1.15	33	25	-0.9995	4.218	1.3104	90.5	0.1584	56.29	2.64117	0.5975	1.41201	92.1026	No			Yes		.	Unchecked	Unchecked	Unchecked	Unchecked	2	2	2	Unchecked			.	.	.	.	No	No	.	.		Yes	0	0		0	0	15-Jan-19	Died
NNU6	Female	2018-12-21	27	1.1	40	26	1.6933	4.219	1.0803	86	0.7995	78.8	2.64117	0.5975	0.182136	57.2262	No			Yes		.	Unchecked	Unchecked	Unchecked	Unchecked	2	2	2	Unchecked			.	.	.	.	No	No	.	.		No	0	0		0	0	21-Dec-18	Died
NNU6	Female	2018-09-23	26	0.65	30	22	-1.665	4.22	-0.9762	16.45	-1.1957	11.59	2.46042	0.5975	-0.491633	31.1489	No			Yes		.	Unchecked	Unchecked	Unchecked	Unchecked	2	2	2	Unchecked			.	.	.	.	No	No	.	.		Yes	0	0		0	0	26-Sep-18	Died
NNU6	Female	2018-09-24	30	1.25	36	30	-1.3111	4.221	-0.1871	42.58	1.6566	95.12	3.40249	0.5975	0.116705	54.6453	No			Yes		.	Unchecked	Unchecked	Unchecked	Unchecked	2	2	2	Unchecked			.	.	.	.	No	No	.	.		No	0	0		0	0	26-Sep-18	Died
NNU6	Female	2018-09-23	26	0.65	30	25	-1.665	4.222	-0.9762	16.45	0.7274	76.65	2.46042	0.5975	-0.491633	31.1489	Do not know			Yes		.	Unchecked	Unchecked	Unchecked	Unchecked	2	2	2	Unchecked			.	.	.	.	No	No	.	.		No	0	0		0	0	25-Sep-18	Died
NNU6	Female	2018-12-08	26	0.75	33	23	-0.5109	4.223	-0.2355	40.69	-0.5547	28.96	2.46042	0.5975	-0.314126	37.6713	No			Yes		.	Unchecked	Unchecked	Unchecked	Unchecked	2	2	2	Unchecked			.	.	.	.	No	No	.	.		Yes	0	0		1	0	12-Dec-18	Died
NNU6	Female	2018-10-12	27	1.15	35	27	-0.2301	4.224	1.3104	90.5	1.4405	92.51	2.64117	0.5975	1.07873	85.9646	No			Yes		.	Unchecked	Unchecked	Unchecked	Unchecked	2	2	2	Unchecked			.	.	.	.	No	No	.	.		No	0	0		1	0	30-Oct-18	Died
NNU6	Female	2019-01-20	26	0.9	35	24	0.2584	4.225	0.7082	76.06	0.0864	53.44	2.46042	0.5975	0.185793	57.3697	No			Yes		.	Unchecked	Unchecked	Unchecked	Unchecked	2	2	2	Unchecked			.	.	.	.	No	No	.	.		No	0	1	2	0	0	22-Jan-19	Died
NNU6	Female	2018-11-22	30	1.3	40	32	0.2276	4.226	0.0159	50.64	2.9387	99.84	3.40249	0.5975	-0.255215	39.9279	No			Yes		.	Unchecked	Unchecked	Unchecked	Unchecked	2	2	2	Unchecked			.	.	.	.	No	No	.	.		Yes	0	1	2	0	0	23-Nov-18	Died
NNU6	Female	2018-12-16	28	1.1	41	26	1.5894	4.227	0.4259	66.49	0.2304	59.11	2.85708	0.5975	-0.291463	38.5349	No			Yes		.	Unchecked	Unchecked	Unchecked	Unchecked	2	2	2	Unchecked			.	.	.	.	No	No	.	.		Yes	0	1		0	0	20-Dec-18	Died
NNU6	Female	2018-11-08	31	1.28	40	27	-0.2609	4.228	-0.6857	24.65	-0.8356	20.17	3.73609	0.5975	-0.897226	18.4799	No			Yes		.	Unchecked	Unchecked	Unchecked	Unchecked	2	2	2	Unchecked			.	.	.	.	No	No	.	.			0	1	2	0	0	10-Nov-18	Died
NNU6	Female	2018-10-25	27	0.95	36	28	0.1546	4.229	0.3215	62.61	2.0815	98.13	2.64117	0.5975	-0.00382454	49.8474	No			Yes		.	Unchecked	Unchecked	Unchecked	Unchecked	2	2	2	Unchecked			.	.	.	.	No	No	.	.		No	0	1	4	1	0	28-Oct-18	Died
NNU6	Male	2018-12-27	24	0.7	30	23	-0.8519	4.23	0.4842	68.59	0.4223	66.36	2.30655	0.5975	0.0448326	51.788	No			Yes		.	Unchecked	Unchecked	Unchecked	Unchecked	2	2	2	Unchecked			.	.	.	.	No	No	.	.		No	0	0		0	0	29-Dec-18	Died
NNU6	Male	2019-02-26	30	1.3	39	29	-0.3211	4.231	-0.2801	38.97	0.8544	80.36	3.45313	0.5975	-0.200493	42.0547	No			Yes		.	Unchecked	Unchecked	Unchecked	Unchecked	2	2	2	Unchecked			.	.	.	.	No	No	.	.		No	0	0		0	0	28-Feb-19	Died
NNU6	Male	2018-11-05	26	0.9	33	27	-0.675	4.232	0.4122	65.99	1.8484	96.77	2.55322	0.5975	0.291298	61.4588	No			Yes		.	Unchecked	Unchecked	Unchecked	Unchecked	2	2	2	Unchecked			.	.	.	.	No	No	.	.		No	0	0		0	0	05-Nov-18	Died
NNU6	Male	2019-01-15	28	1	40	30	1.0407	4.233	-0.3635	35.81	2.6335	99.58	2.92997	0.5975	-0.719607	23.5883	No			Yes		.	Unchecked	Unchecked	Unchecked	Unchecked	2	2	2	Unchecked			.	.	.	.	No	No	.	.		No	0	0		0	0	16-Jan-19	Died
NNU6	Male	2019-02-16	28	1	36	25	-0.498	4.234	-0.3635	35.81	-0.5717	28.38	2.92997	0.5975	-0.254707	39.9475	No			Yes		.	Unchecked	Unchecked	Unchecked	Unchecked	2	2	2	Unchecked			.	.	.	.	No	No	.	.		No	0	0		0	0	16-Feb-19	Died
NNU6	Male	2018-11-26	27	1	36	26	-0.0095	4.235	0.2909	61.44	0.6383	73.84	2.72431	0.5975	0.0894804	53.565	No			Yes		.	Unchecked	Unchecked	Unchecked	Unchecked	2	2	2	Unchecked			.	.	.	.	No	No	.	.		No	0	0		0	0	26-Nov-18	Died
NNU6	Male	2019-01-03	24	0.8	31	22	-0.4672	4.236	1.1754	88.01	-0.2188	41.34	2.30655	0.5975	0.458744	67.6791	Yes			Yes		.	Unchecked	Unchecked	Unchecked	Unchecked	2	2	2	Unchecked			.	.	.	.	No	No	.	.		Yes	0	0		0	0	03-Jan-19	Died
NNU6	Male	2018-12-02	28	1.2	39	27	0.656	4.237	0.5802	71.91	0.7104	76.13	2.92997	0.5975	0.245955	59.7141	No			Yes		.	Unchecked	Unchecked	Unchecked	Unchecked	2	2	2	Unchecked			.	.	.	.	No	No	.	.		Yes	0	0		0	0	04-Dec-18	Died
NNU6	Male	2019-02-07	26	0.9	35	24	0.0944	4.238	0.4122	65.99	-0.0747	47.02	2.55322	0.5975	0.0304708	51.2154	No			Yes		.	Unchecked	Unchecked	Unchecked	Unchecked	2	2	2	Unchecked			.	.	.	.	No	No	.	.		No	0	0		0	0	09-Feb-19	Died
NNU6	Male	2018-11-19	28	0.95	38	29	0.2713	4.239	-0.629	26.47	1.9924	97.68	2.92997	0.5975	-0.719607	23.5883	No			Yes		.	Unchecked	Unchecked	Unchecked	Unchecked	2	2	2	Unchecked			.	.	.	.	No	No	.	.		No	0	0		0	0	21-Nov-18	Died
NNU6	Male	2018-11-19	28	0.9	38	29	0.2713	4.24	-0.9089	18.17	1.9924	97.68	2.92997	0.5975	-0.939823	17.3654	No			Yes		.	Unchecked	Unchecked	Unchecked	Unchecked	2	2	2	Unchecked			.	.	.	.	No	No	.	.		No	0	0		1	0	24-Nov-18	Died
NNU6	Male	2019-02-26	26	0.8	35	24	0.0944	4.241	-0.1975	42.17	-0.0747	47.02	2.55322	0.5975	-0.447713	32.718	No			Yes		.	Unchecked	Unchecked	Unchecked	Unchecked	2	2	2	Unchecked			.	.	.	.	No	No	.	.		No	0	0		1	0	28-Feb-19	Died
NNU6	Male	2018-11-05	28	1.2	34	26	-1.2674	4.242	0.5802	71.91	0.0693	52.76	2.92997	0.5975	1.00326	84.2132	No			Yes		.	Unchecked	Unchecked	Unchecked	Unchecked	2	2	2	Unchecked			.	.	.	.	No	No	.	.		Yes	0	0	1	0	1	05-Nov-18	Died
NNU6	Female	2018-09-23	26	0.6	30	21	-1.665	4.243	-1.3906	8.22	-1.8367	3.31	2.46042	0.5975	-0.770573	22.048	Do not know			Yes		.	Unchecked	Unchecked	Unchecked	Unchecked	2	2	2	Unchecked			.	.	09-Sep-18	.	No	No	.	.		Yes	0	0		0	0	23-Sep-18	Died
NNU6	Female	2018-12-07	31	1.1	39	32	-0.6456	4.244	-1.4702	7.08	2.3697	99.11	3.73609	0.5975	-1.53235	6.27178	No			Yes		.	Unchecked	Unchecked	Unchecked	Unchecked	2	2	2	Unchecked			.	.	.	.	No	No	.	.		No	0	0		0	0	09-Dec-18	Died
NNU6	Female	2018-12-19	25	0.5	34	23	0.3623	4.245	-1.6547	4.9	0.0144	50.57	2.31276	0.5975	-1.4095	7.93444	No			Yes		.	Unchecked	Unchecked	Unchecked	Unchecked	2	2	2	Unchecked			.	.	.	.	No	No	.	.		Yes	0	0		0	0	19-Dec-18	Died
NNU6	Female	2018-12-19	32	1.25	39.9	30	-0.788	4.246	-1.4199	7.78	0.5186	69.8	4.11302	0.5975	-1.64048	5.04532	No			Yes		.	Unchecked	Unchecked	Unchecked	Unchecked	2	2	2	Unchecked			.	.	.	.	No	No	.	.		No	0	0		1	0	21-Dec-18	Died
NNU6	Male	2019-01-15	29	0.9	38	28	-0.2172	4.247	-1.5517	6.04	0.7824	78.3	3.17222	0.5975	-1.34527	8.92683	No			Yes		.	Unchecked	Unchecked	Unchecked	Unchecked	2	2	2	Unchecked			.	.	.	.	No	No	.	.		Yes	0	0		0	0	21-Jan-19	Died
NNU6	Male	2019-02-14	33	1.4	42	32	-0.8629	4.248	-1.3732	8.48	0.7978	78.75	4.48388	0.743342	-1.54781	6.08343	No			Yes		.	Unchecked	Unchecked	Unchecked	Unchecked	2	2	2	Unchecked			.	.	.	.	No	No	.	.		Yes	0	0		0	0	14-Feb-19	Died
NNU6	Male	2018-11-29	29	0.9	38	29	-0.2172	4.249	-1.5517	6.04	1.4234	92.27	3.17222	0.5975	-1.34527	8.92683	No			Yes		.	Unchecked	Unchecked	Unchecked	Unchecked	2	2	2	Unchecked			.	.	.	.	No	No	.	.		No	0	0	3	1	1	02-Dec-18	Died
NNU6	Female	2018-11-30	31	1.2	35	31	-2.1844	4.25	-1.0198	15.39	1.7286	95.81	3.73609	0.5975	-0.51468	30.3388	No			Yes		.	Unchecked	Unchecked	Unchecked	Unchecked	2	2	2	Unchecked			.	.	.	.	No	No	.	.		No	0	0		0	0	02-Dec-18	Died
NNU6	Male	2018-11-30	30	0.9	33	28	-2.6292	4.251	-2.1836	1.45	0.2134	58.45	3.45313	0.5975	-1.21482	11.2217	No			Yes		.	Unchecked	Unchecked	Unchecked	Unchecked	2	2	2	Unchecked			.	.	.	.	No	No	.	.		No	0	0		0	0	02-Dec-18	Died
NNU6	Male	2019-01-24	33	1.3	30	38	-4.5623	4.252	-1.6119	5.35	4.1962	100	4.48388	0.743342	-0.202531	41.9751	No			Yes		.	Unchecked	Unchecked	Unchecked	Unchecked	2	2	2	Unchecked			.	.	.	.	No	No	.	.		No	0	0		1	1	27-Jan-19	Died
NNU6	Female	2018-09-05	27	0.5	35	29	-0.2301	4.253	-3.001	0.13	2.7226	99.68	2.64117	0.5975	-2.02946	2.12056	Do not know			Yes		.	Unchecked	Unchecked	Unchecked	Unchecked	2	2	2	Unchecked			.	.	.	.	No	No	.	.		Yes	0	0		0	0	07-Sep-18	Died
NNU6	Female	2018-12-24	35	1.25	44	30	-0.8988	4.254	-2.9853	0.14	-1.329	9.19	5.26854	0.680623	-3.56677	0.0180703	No			Yes		.	Unchecked	Unchecked	Unchecked	Unchecked	2	2	2	Unchecked			.	.	.	.	No	No	.	.		Yes	0	0		0	0	24-Dec-18	Died
NNU6	Female	2018-11-18	33	1.2	42	32	-0.7628	4.255	-1.8747	3.04	1.1172	86.81	4.49469	0.680623	-2.40595	0.806525	No			Yes		.	Unchecked	Unchecked	Unchecked	Unchecked	2	2	2	Unchecked			.	.	.	.	No	No	.	.		Yes	0	0		0	0	20-Nov-18	Died
NNU6	Female	2018-12-29	35	1.25	35	28	-4.5333	4.256	-2.9853	0.14	-2.7704	0.28	5.26854	0.680623	-2.49346	0.63252	No			Yes		.	Unchecked	Unchecked	Unchecked	Unchecked	2	2	2	Unchecked			.	.	.	.	No	No	.	.		No	0	0		0	0	01-Jan-19	Died
NNU7	Female	2019-01-16	31	1.35	41	28.5	0.1237	4.257	-0.4101	34.09	0.126	55.01	3.73609	0.5975	-0.742108	22.9011	No			No	No	72	Checked	Unchecked	Unchecked	Unchecked	1	2	2	Unchecked		No	.	.	.	.	Yes	No	21-Jan-19	22-Jan-19		Yes	0	0		1	0	22-Jan-19	Died
NNU7	Female	2018-09-17	32	1.25	41	26.5	-0.3648	4.258	-1.4199	7.78	-1.7251	4.23	4.11302	0.5975	-1.78115	3.74441	No			No	No	3	Checked	Unchecked	Unchecked	Checked	1	2	2	Unchecked	IV		.	.	.	.	Yes	No	20-Sep-18	25-Sep-18		Yes	0	0		1	0	25-Sep-18	Died
NNU7	Male	2018-10-01	33	1.2	32	26	-4.1743	4.259	-1.8436	3.26	-3.2593	0.06	4.48388	0.743342	-0.987276	16.1754	Do not know			No	No	96	Checked	Unchecked	Unchecked	Unchecked	1	2	2	Unchecked			.	.	.	.	Yes	No	03-Oct-18	06-Oct-18		No	0	0		1	0	06-Oct-18	Died
NNU7	Male	2018-11-15	33	1.35	39	28	-2.1529	4.26	-1.4934	6.77	-2.0443	2.05	4.48388	0.743342	-1.37534	8.45136	No			No	No	48	Checked	Unchecked	Unchecked	Unchecked	1	2	2	Checked			.	.	.	.	No	No	.	.		No	0	0		1	1	26-Nov-18	Died
NNU7	Female	2018-10-26	31	1.35	41	28	0.1237	4.261	-0.4101	34.09	-0.1945	42.29	3.73609	0.5975	-0.742108	22.9011	No			No	Yes	.	Unchecked	Unchecked	Unchecked	Checked	2	2	2	Checked		Yes	26-Nov-18	31	.	.	Yes	No	29-Oct-18	.		No	0	1	25	1	1	01-Dec-18	Died
NNU7	Male	2019-02-15	29	1.15	38	24	-0.2172	4.262	-0.2829	38.86	-1.7818	3.74	3.17222	0.5975	-0.244195	40.354	No			Yes		.	Unchecked	Unchecked	Unchecked	Unchecked	2	2	2	Unchecked			.	.	.	.	Yes	No	18-Feb-19	21-Feb-19		Yes	0	0		1	0	21-Feb-19	Died
NNU7	Male	2018-11-29	30	1.15	40	25.5	0.0636	4.263	-0.9147	18.02	-1.3892	8.24	3.45313	0.5975	-0.967579	16.6627	No			No	Yes	.	Unchecked	Unchecked	Unchecked	Checked	2	2	2	Unchecked	Partial perenteral nutrition	No	.	.	.	.	Yes	Yes	10-Dec-18	.		Yes	1	1	11	1	0	10-Dec-18	Died
NNU7	Female	2018-10-28	31	1	38	26	-1.0303	4.264	-1.9635	2.48	-1.4766	6.99	3.73609	0.5975	-1.84856	3.22607	Yes	Genu Recurvatum		Yes		.	Unchecked	Unchecked	Unchecked	Unchecked	2	2	2	Unchecked			.	.	.	.	No	No	.	.		No	0	0		1	0	31-Oct-18	Died
NNU7	Female	2019-01-20	29	0.75	34	24	-1.5919	4.265	-2.1994	1.39	-1.6207	5.25	3.11017	0.5975	-1.51345	6.5083	No			Yes		.	Unchecked	Unchecked	Unchecked	Unchecked	2	2	2	Unchecked			.	.	.	.	Yes	Do not know	21-Jan-19	24-Jan-19		No	0	0		1	0	24-Jan-19	Died
NNU7	Female	2018-09-06	28	0.85	31	24	-2.2574	4.266	-0.9087	18.18	-1.0516	14.65	2.85708	0.5975	-0.192704	42.3596	No			Yes		.	Unchecked	Unchecked	Unchecked	Unchecked	2	2	2	Unchecked			.	.	.	.	Yes	No	06-Sep-18	.		No	0	1		0	0	11-Sep-18	Died
NNU7	Male	2018-10-23	31	1.2	30	27	-4.2718	4.267	-1.3158	9.41	-0.9967	15.95	3.77473	0.5975	0.377026	64.6923	No			No	No	6	Unchecked	Unchecked	Unchecked	Checked	2	2	2	Unchecked	Parenteral		.	.	.	.	No	No	.	.		No	0	1		0	0	27-Oct-18	Died
NNU7	Male	2018-09-17	33	1.15	36	27	-3.1739	4.268	-1.9565	2.52	-2.6795	0.37	4.48388	0.743342	-1.73465	4.14013	No			Yes		.	Unchecked	Unchecked	Unchecked	Unchecked	2	2	2	Unchecked			.	.	.	.	Yes	No	18-Sep-18	.		No	0	1		1	0	24-Sep-18	Died
NNU7	Female	2018-12-15	32	0.93	33	26	-3.4423	4.269	-2.9506	0.16	-2.0456	2.04	4.11302	0.5975	-2.16709	1.51141	No			Yes		.	Unchecked	Unchecked	Unchecked	Unchecked	2	2	2	Unchecked			.	.	.	.	No	No	.	.		No	0	0		0	0	15-Dec-18	Died
NNU7	Male	2018-09-17	33	1.06	35	26	-3.4578	4.27	-2.1547	1.56	-3.2593	0.06	4.48388	0.743342	-1.9578	2.51269	No			Yes		.	Unchecked	Unchecked	Unchecked	Unchecked	2	2	2	Unchecked			.	.	.	.	Yes	No	18-Sep-18	22-Sep-18		No	0	1		1	0	22-Sep-18	Died
NNU2	Female	2019-01-19	36	1.45	41	29	-2.8754	4.271	-3.0037	0.13	-2.5155	0.59	5.61553	0.680623	-3.05447	0.11273	Yes	Microcephaly		No	No	72	Checked	Unchecked	Unchecked	Unchecked	1	2	2	Unchecked		Yes	30-Jan-19	11	.	.	Yes	No	19-Jan-19	27-Jan-19		No	0	0		1	0	18-Feb-19	Discharged home with morbidities
NNU1	Female	2018-11-07	29	1.1		27	.	4.272	-0.2169	41.41	0.3025	61.89	3.11017	0.5975	.	.	No			No	No	24	Unchecked	Checked	Unchecked	Unchecked	2	1	2	Checked		Yes	10-Nov-18	3	23-Nov-18	16	No	No	.	.		Do not Know	0	0		1	1	12-Dec-18	Discharged home with no morbidities
NNU1	Male	2019-02-27	31	1.4		26.6	.	4.273	-0.5179	30.23	-1.2531	10.51	3.77473	0.5975	.	.	No			No	No	24	Unchecked	Checked	Unchecked	Unchecked	2	1	2	Unchecked		Yes	08-Mar-19	9	10-Mar-19	11	No	No	.	.		No	0	1	2	1	0	12-Mar-19	Discharged home with no morbidities
NNU1	Female	2018-09-14	33	1.47	45	32	0.8974	4.274	-1.1043	13.47	1.1172	86.81	4.49469	0.680623	-1.80426	3.55953	No			No	No	27	Unchecked	Checked	Unchecked	Unchecked	2	1	2	Checked		Yes	19-Sep-18	5	27-Sep-18	13	Yes	No	19-Sep-18	24-Sep-18		No	0	0		1	1	01-Oct-18	Discharged home with no morbidities
NNU1	Male	2018-10-31	31	1.38	45	27.5	1.4985	4.275	-0.5924	27.68	-0.6762	24.95	3.77473	0.5975	-1.18504	11.8001	No			No	No	24	Unchecked	Checked	Unchecked	Unchecked	2	1	2	Checked		Yes	06-Nov-18	6	11-Nov-18	11	No	No	.	.		No	0	1	6	1	0	25-Nov-18	Discharged home with no morbidities
NNU1	Male	2018-10-02	36				.	4.276	.	.	.	.	5.74452	0.719057	.	.	No			No	No	48	Checked	Unchecked	Unchecked	Unchecked	1	2	2	Checked		Do not know	.	.	.	.	No	No	.	.		Yes	0	0		1	0	06-Oct-18	Discharged home with no morbidities
NNU1	Male	2018-09-21	29	1.2			.	4.277	-0.0626	47.5	.	.	3.17222	0.5975	.	.	No			No	No	24	Checked	Unchecked	Unchecked	Unchecked	1	2	2	Checked		Yes	27-Sep-18	6	25-Sep-18	4	No	No	.	.		No	0	0		1	0	16-Oct-18	Discharged home with no morbidities
NNU1	Male	2018-09-21	32	1.2			.	4.278	-1.9273	2.7	.	.	4.13906	0.5975	.	.	No			No	No	12	Checked	Unchecked	Unchecked	Unchecked	1	2	2	Checked		Yes	26-Sep-18	5	29-Sep-18	8	No	No	.	.		No	0	0		1	0	16-Oct-18	Discharged home with no morbidities
NNU1	Female	2018-09-21	32	1.39	40	30	-0.7495	4.279	-0.8704	19.2	0.5186	69.8	4.11302	0.5975	-1.06781	14.2803	No			No	No	24	Checked	Unchecked	Unchecked	Unchecked	1	2	2	Checked		Yes	28-Sep-18	7	06-Oct-18	15	No	No	.	.		No	0	1	5	1	0	11-Oct-18	Discharged home with no morbidities
NNU1	Male	2019-02-18	31	1.33	38	28	-1.1943	4.28	-0.7834	21.67	-0.3556	36.11	3.77473	0.5975	-0.459795	32.2832	No			No	No	12	Checked	Unchecked	Unchecked	Unchecked	1	2	2	Checked		Yes	13-Mar-19	23	28-Feb-19	10	No	No	.	.		No	0	1	19	0	0	15-Mar-19	Discharged home with no morbidities
NNU2	Female	2019-03-03	36		41	31	-2.8754	4.281	.	.	-0.9659	16.7	5.61553	0.680623	-8.25057	1e-14	No			No	No	8	Unchecked	Unchecked	Checked	Unchecked	2	2	1	Checked		Yes	10-Mar-19	7	.	.	No	No	.	.		No	0	0		1	0	19-Mar-19	Discharged home with no morbidities
NNU2	Male	2018-10-17	30	1.1	37	27	-1.0905	4.282	-1.1448	12.61	-0.4277	33.44	3.45313	0.5975	-0.803607	21.0812	No			No	No	48	Checked	Checked	Unchecked	Unchecked	1	1	2	Unchecked		Yes	26-Oct-18	9	24-Oct-18	7	No	No	.	.		Yes	0	0		1	0	16-Nov-18	Discharged home with no morbidities
NNU2	Female	2018-12-10	27	1	37	26	0.5392	4.283	0.587	72.14	0.7995	78.8	2.64117	0.5975	0.102977	54.1009	No			No	No	86	Unchecked	Checked	Unchecked	Unchecked	2	1	2	Checked		Yes	20-Dec-18	10	25-Dec-18	15	Yes	No	10-Dec-18	26-Dec-18		No	0	0		1	0	07-Jan-19	Discharged home with no morbidities
NNU2	Male	2018-12-13	28	1.35	48	28.5	4.1182	4.284	1.1899	88.3	1.6719	95.27	2.92997	0.5975	-0.196594	42.2072	No			No	No	48	Unchecked	Checked	Unchecked	Unchecked	2	1	2	Unchecked		Yes	23-Dec-18	10	18-Dec-18	5	No	No	.	.		Yes	1	0		1	0	04-Jan-19	Discharged home with no morbidities
NNU2	Male	2018-10-17	30	1.1	37	27	-1.0905	4.285	-1.1448	12.61	-0.4277	33.44	3.45313	0.5975	-0.803607	21.0812	No			No	No	42	Unchecked	Checked	Unchecked	Unchecked	2	1	2	Unchecked		Yes	20-Oct-18	3	22-Oct-18	5	Yes	No	17-Oct-18	22-Oct-18		Do not Know	0	1	5	0	0	16-Nov-18	Discharged home with no morbidities
NNU2	Male	2019-03-03	32	1.4	38	26.5	-1.6829	4.286	-1.1293	12.94	-1.8862	2.96	4.13906	0.5975	-0.761262	22.325	No			No	No	54	Unchecked	Checked	Unchecked	Unchecked	2	1	2	Checked		Yes	12-Mar-19	9	15-Mar-19	12	Yes	No	04-Mar-19	11-Mar-19		No	0	1	7	1	0	25-Mar-19	Discharged home with no morbidities
NNU2	Female	2019-03-15	31	1	37	24.5	-1.415	4.287	-1.9635	2.48	-2.4382	0.74	3.73609	0.5975	-1.72952	4.18577	No			No	No	76	Unchecked	Checked	Unchecked	Unchecked	2	1	2	Checked		Yes	24-Mar-19	9	27-Mar-19	12	Yes	No	16-Mar-19	21-Mar-19		Yes	0	1	24	1	0	29-Apr-19	Discharged home with no morbidities
NNU2	Female	2018-11-22	34	1.3	44	29	-0.3103	4.288	-2.311	1.04	-1.6156	5.31	4.89375	0.680623	-2.84916	0.219174	No			No	No	240	Unchecked	Checked	Unchecked	Unchecked	2	1	2	Checked		Yes	09-Dec-18	17	08-Dec-18	16	Do not know	Do not know	.	.		No	0	0		1	1	10-Dec-18	Discharged home with no morbidities
NNU2	Female	2018-12-14	29		33	28.5	-1.9766	4.289	.	.	1.264	89.69	3.11017	0.5975	-5.2053	9.68397e-06	No			No	No	72	Unchecked	Checked	Unchecked	Unchecked	2	1	2	Checked		Yes	26-Dec-18	12	22-Dec-18	8	No	No	.	.		No	0	1		1	0	15-Jan-19	Discharged home with no morbidities
NNU2	Female	2018-12-17	29	1.4	28	43	-3.9	4.29	1.0314	84.88	10.5591	100	3.11017	0.5975	3.1629	99.9219	No			No	No	48	Checked	Unchecked	Unchecked	Unchecked	1	2	2	Checked		Yes	27-Dec-18	10	30-Dec-18	13	Yes	No	17-Dec-18	26-Dec-18		No	0	1	14	1	0	16-Jan-19	Discharged home with no morbidities
NNU2	Female	2019-01-04	28	1.1	38	26.5	0.4354	4.291	0.4259	66.49	0.551	70.92	2.85708	0.5975	0.063031	52.5129	No			No	No	49	Checked	Unchecked	Unchecked	Unchecked	1	2	2	Checked		Yes	12-Jan-19	8	06-Jan-19	2	Yes	No	04-Jan-19	11-Jan-19		No	0	0		0	0	07-Feb-19	Discharged home with no morbidities
NNU2	Female	2018-12-26	31	1.25	39	27	-0.6456	4.292	-0.8085	20.94	-0.8356	20.17	3.73609	0.5975	-0.888644	18.7097	No			No	No	24	Checked	Unchecked	Unchecked	Unchecked	1	2	2	Checked		Yes	31-Dec-18	5	29-Dec-18	3	Yes	No	27-Dec-18	28-Dec-18		No	0	0		1	0	17-Jan-19	Discharged home with no morbidities
NNU2	Female	2018-10-27	27	1	36	23	0.1546	4.293	0.587	72.14	-1.1237	13.06	2.64117	0.5975	0.228626	59.042	No			No	No	44	Checked	Unchecked	Unchecked	Unchecked	1	2	2	Checked		Yes	13-Nov-18	17	27-Oct-18	0	Yes	No	27-Oct-18	12-Nov-18		No	0	0		1	0	07-Dec-18	Discharged home with no morbidities
NNU2	Female	2018-12-17	29	1.25	43	31	1.8702	4.294	0.4448	67.18	2.8666	99.79	3.11017	0.5975	-0.340067	36.6903	No			No	No	72	Checked	Unchecked	Unchecked	Unchecked	1	2	2	Checked		Yes	24-Dec-18	7	29-Dec-18	12	Yes	No	17-Dec-18	24-Dec-18		No	0	1	3	0	0	16-Jan-19	Discharged home with no morbidities
NNU2	Female	2018-10-27	27	1.1	34	26	-0.6148	4.295	1.0803	86	0.7995	78.8	2.64117	0.5975	0.994344	83.9972	Yes	Small PDA		No	No	72	Checked	Unchecked	Unchecked	Unchecked	1	2	2	Unchecked		Yes	23-Nov-18	27	02-Nov-18	6	Yes	No	27-Oct-18	03-Nov-18		Yes	0	1	33	0	0	07-Dec-18	Discharged home with no morbidities
NNU2	Female	2019-01-14	31	1.35	40	30	-0.2609	4.296	-0.4101	34.09	1.0876	86.16	3.73609	0.5975	-0.604339	27.2809	No			No	No	.	Checked	Unchecked	Unchecked	Unchecked	1	2	2	Checked		Yes	21-Jan-19	7	23-Jan-19	9	Yes	No	14-Jan-19	21-Jan-19		No	0	1		0	0	24-Jan-19	Discharged home with no morbidities
NNU2	Female	2019-02-27	29	1.25	37	25	-0.4379	4.297	0.4448	67.18	-0.9796	16.36	3.11017	0.5975	0.44889	67.3245	No			No	No	76	Checked	Unchecked	Unchecked	Unchecked	1	2	2	Checked		Yes	06-Mar-19	7	11-Mar-19	12	Yes	No	27-Feb-19	06-Mar-19		No	0	1		0	0	28-Mar-19	Discharged home with no morbidities
NNU2	Female	2019-02-04	31	1.4	38	27.5	-1.0303	4.298	-0.2218	41.22	-0.515	30.33	3.73609	0.5975	-0.0868315	46.5403	No			No	No	48	Checked	Unchecked	Unchecked	Unchecked	1	2	2	Unchecked		No	.	.	15-Feb-19	11	Yes	No	05-Feb-19	.		Yes	0	1	3	0	0	28-Feb-19	Discharged home with no morbidities
NNU2	Female	2019-03-27	31	1.4	41	30	0.1237	4.299	-0.2218	41.22	1.0876	86.16	3.73609	0.5975	-0.538006	29.5287	No			No	No	36	Checked	Unchecked	Unchecked	Unchecked	1	2	2	Checked		Yes	04-Apr-19	8	.	.	Yes	No	27-Mar-19	01-Apr-19		Yes	0	1		0	0	05-Apr-19	Discharged home with no morbidities
NNU2	Female	2019-04-20	28	1.25	32	28	-1.8727	4.3	1.0876	86.16	1.5125	93.48	2.85708	0.5975	1.75594	96.0451	No			No	No	45	Checked	Unchecked	Unchecked	Unchecked	1	2	2	Checked		Yes	03-May-19	13	01-May-19	11	Yes	No	20-Apr-19	26-Apr-19		No	0	1	6	1	0	12-May-19	Discharged home with no morbidities
NNU2	Female	2018-09-14	32	1.35	41	28	-0.3648	4.301	-1.0215	15.35	-0.7635	22.26	4.11302	0.5975	-1.37294	8.48851	No			No	No	30	Checked	Unchecked	Unchecked	Unchecked	1	2	2	Checked		Yes	16-Sep-18	2	15-Sep-18	1	Yes	Do not know	15-Sep-18	28-Sep-18		No	0	1	14	1	0	10-Oct-18	Discharged home with no morbidities
NNU2	Female	2019-02-19	31	1.35	42	28.5	0.5084	4.302	-0.4101	34.09	0.126	55.01	3.73609	0.5975	-0.873317	19.1245	No			No	No	72	Checked	Unchecked	Unchecked	Unchecked	1	2	2	Checked		Yes	03-Mar-19	12	12-Mar-19	21	Yes	No	21-Feb-19	02-Mar-19		No	0	1		1	0	12-Mar-19	Discharged home with no morbidities
NNU2	Female	2019-02-01	31	1.15	41	30	0.1237	4.303	-1.2401	10.75	1.0876	86.16	3.73609	0.5975	-1.55852	5.95552	No			No	No	96	Checked	Unchecked	Unchecked	Unchecked	1	2	2	Checked		Yes	10-Feb-19	9	10-Feb-19	9	Yes	No	01-Feb-19	10-Feb-19		No	0	1	6	1	0	21-Mar-19	Discharged home with no morbidities
NNU2	Female	2019-03-12	28	1	37	24.5	0.0507	4.304	-0.0675	47.31	-0.7311	23.24	2.85708	0.5975	-0.258365	39.8063	No			No	No	45	Checked	Unchecked	Unchecked	Unchecked	1	2	2	Checked		Yes	20-Mar-19	8	05-Apr-19	24	Yes	No	12-Mar-19	20-Mar-19		Yes	0	1	43	1	0	29-Apr-19	Discharged home with no morbidities
NNU2	Female	2018-11-28	30	1.45	44	26.5	1.7664	4.305	0.5812	71.94	-0.5871	27.86	3.40249	0.5975	-0.17914	42.8914	No			No	No	32	Checked	Unchecked	Unchecked	Unchecked	1	2	2	Checked		Do not know	.	.	05-Dec-18	7	Yes	No	29-Nov-18	01-Dec-18		No	0	1	9	1	0	14-Dec-18	Discharged home with no morbidities
NNU2	Female	2018-11-04	25	0.75	29	23	-1.5611	4.306	0.4441	67.15	0.0144	50.57	2.31276	0.5975	0.457651	67.6398	Yes	Communicating hydrocephalus		No	No	39	Checked	Unchecked	Unchecked	Unchecked	1	2	2	Checked		Yes	18-Nov-18	14	.	.	Yes	No	05-Nov-18	12-Nov-18		No	1	1		1	0	04-Jan-19	Discharged home with no morbidities
NNU2	Male	2018-11-12	30	1.3	40	27.6	0.0636	4.307	-0.2801	38.97	-0.043	48.28	3.45313	0.5975	-0.339963	36.6942	No			No	No	52	Checked	Unchecked	Unchecked	Unchecked	1	2	2	Checked		Yes	28-Nov-18	16	27-Nov-18	15	No	No	.	.		No	0	0		0	0	02-Dec-18	Discharged home with no morbidities
NNU2	Male	2019-01-22	27	1	35	25	-0.3942	4.308	0.2909	61.44	-0.0027	49.89	2.72431	0.5975	0.222309	58.7963	No			No	No	28	Checked	Unchecked	Unchecked	Unchecked	1	2	2	Checked		Yes	28-Jan-19	6	28-Feb-19	37	No	No	.	.		No	0	0		0	0	03-Mar-19	Discharged home with no morbidities
NNU2	Male	2018-11-29	28	1.4	41	29	1.4254	4.309	1.3782	91.59	1.9924	97.68	2.92997	0.5975	0.811162	79.1364	No			No	No	76	Checked	Unchecked	Unchecked	Unchecked	1	2	2	Checked		Yes	11-Dec-18	12	08-Dec-18	9	Yes	No	29-Nov-18	09-Dec-18		No	0	0		1	0	19-Dec-18	Discharged home with no morbidities
NNU2	Male	2019-02-18	29	1.3	41	30	0.9368	4.31	0.3517	63.75	2.0645	98.05	3.17222	0.5975	-0.00249405	49.9005	No			No	No	24	Checked	Unchecked	Unchecked	Unchecked	1	2	2	Checked		Yes	14-Mar-19	24	26-Feb-19	8	Yes	No	18-Feb-19	27-Feb-19		Yes	0	0		1	0	18-Mar-19	Discharged home with no morbidities
NNU2	Male	2018-11-07	28	1.25	41	29	1.4254	4.311	0.7915	78.57	1.9924	97.68	2.92997	0.5975	0.198854	57.8812	No			No	No	44	Checked	Unchecked	Unchecked	Unchecked	1	2	2	Unchecked		Yes	17-Nov-18	10	13-Nov-18	6	Yes	No	.	17-Nov-18		No	0	0		1	0	05-Dec-18	Discharged home with no morbidities
NNU2	Male	2019-04-06	28	1	35	24	-0.8827	4.312	-0.3635	35.81	-1.2128	11.26	2.92997	0.5975	-0.121878	45.1498	No			No	No	38	Checked	Unchecked	Unchecked	Unchecked	1	2	2	Checked		Yes	21-Apr-19	15	30-Apr-19	24	No	No	.	.		No	0	0		1	0	04-Jun-19	Discharged home with no morbidities
NNU2	Male	2019-03-24	28	1.2	37	27	-0.1133	4.313	0.5802	71.91	0.7104	76.13	2.92997	0.5975	0.524315	69.997	No			No	No	36	Checked	Unchecked	Unchecked	Unchecked	1	2	2	Checked		Yes	30-Mar-19	6	.	.	Yes	No	24-Mar-19	30-Mar-19		No	0	1	11	1	0	30-Apr-19	Discharged home with no morbidities
NNU2	Male	2018-11-12	30	1.3	40	25	0.0636	4.314	-0.2801	38.97	-1.7097	4.37	3.45313	0.5975	-0.339963	36.6942	No			No	No	44	Checked	Unchecked	Unchecked	Unchecked	1	2	2	Checked		Yes	20-Nov-18	8	15-Nov-18	3	No	No	.	.		No	0	1	6	1	0	02-Dec-18	Discharged home with no morbidities
NNU2	Male	2019-01-31	29	1.4	41	27	0.9368	4.315	0.7353	76.89	0.1414	55.62	3.17222	0.5975	0.405711	65.7523	Yes	(R) Temporoparietal haematoma		No	No	96	Checked	Unchecked	Unchecked	Unchecked	1	2	2	Checked		Yes	17-Feb-19	17	19-Feb-19	19	Yes	No	01-Feb-19	08-Feb-19		No	0	1	15	1	0	21-Feb-19	Discharged home with no morbidities
NNU2	Male	2018-11-17	27	1.15	40	26	1.5293	4.316	1.0144	84.48	0.6383	73.84	2.72431	0.5975	0.252196	59.9555	No			No	No	33	Checked	Unchecked	Unchecked	Unchecked	1	2	2	Checked		Yes	25-Nov-18	8	27-Nov-18	10	Yes	No	19-Nov-18	23-Nov-18		Yes	0	1	19	1	0	15-Dec-18	Discharged home with no morbidities
NNU2	Male	2018-11-09	28	0.9	37	24.5	-0.1133	4.317	-0.9089	18.17	-0.8922	18.61	2.92997	0.5975	-0.832691	20.2509	No			No	No	60	Checked	Unchecked	Unchecked	Unchecked	1	2	2	Checked		Yes	09-Dec-18	30	19-Nov-18	10	Yes	No	11-Nov-18	05-Dec-18		No	1	1	22	1	0	22-Dec-18	Discharged home with no morbidities
NNU2	Male	2018-11-22	28	1.15	38	27	0.2713	4.318	0.3599	64.06	0.7104	76.13	2.92997	0.5975	0.161257	56.4054	No			No	No	24	Checked	Unchecked	Unchecked	Unchecked	1	2	2	Unchecked		Yes	30-Nov-18	8	24-Nov-18	2	Yes	No	22-Nov-18	30-Nov-18		No	0	0		0	1	01-Jan-19	Discharged home with no morbidities
NNU2	Male	2018-12-23	30	1	37	25	-1.0905	4.319	-1.6382	5.07	-1.7097	4.37	3.45313	0.5975	-1.25594	10.4568	No			No	No	2	Checked	Unchecked	Unchecked	Unchecked	1	2	2	Checked		Yes	08-Jan-19	16	14-Jan-19	22	No	No	.	.		No	0	1	30	1	0	23-Jan-19	Discharged home with no morbidities
NNU2	Male	2019-01-16	30	1.05	36	29	-1.4751	4.32	-1.3856	8.29	0.8544	80.36	3.45313	0.5975	-0.897844	18.4634	No			No	No	96	Checked	Unchecked	Unchecked	Unchecked	1	2	2	Checked		Yes	25-Jan-19	9	25-Jan-19	9	No	No	.	.		No	0	1	28	1	0	13-Feb-19	Discharged home with no morbidities
NNU2	Male	2018-10-03	33	1.25	40	29.5	-1.7511	4.321	-1.7287	4.19	-1.0033	15.79	4.48388	0.743342	-1.82807	3.37692	No			No	No	42	Checked	Unchecked	Unchecked	Unchecked	1	2	2	Unchecked		Yes	05-Oct-18	2	04-Oct-18	1	No	No	.	.		No	0	1	2	1	0	22-Oct-18	Discharged home with no morbidities
NNU2	Male	2019-03-24	28	0.8	37	26.8	-0.1133	4.322	-1.5186	6.44	0.5822	71.98	2.92997	0.5975	-1.28503	9.93915	Yes	DSD		No	No	49	Checked	Unchecked	Unchecked	Unchecked	1	2	2	Checked		Yes	30-Mar-19	6	07-Apr-19	14	Yes	No	24-Mar-19	30-Mar-19		No	0	1	12	1	0	30-Apr-19	Discharged home with no morbidities
NNU2	Male	2018-10-03	33	1.25	40	29.5	-1.7511	4.323	-1.7287	4.19	-1.0033	15.79	4.48388	0.743342	-1.82807	3.37692	No			No	No	56	Checked	Unchecked	Unchecked	Unchecked	1	2	2	Checked		Yes	.	.	08-Oct-18	5	Yes	No	03-Oct-18	08-Oct-19		No	0	1	3	1	0	22-Oct-18	Discharged home with no morbidities
NNU2	Female	2019-02-25	28	1.25	24	28.5	-4.9502	4.324	1.0876	86.16	1.833	96.66	2.85708	0.5975	3.93516	99.9958	No			No	No	51	Checked	Unchecked	Unchecked	Unchecked	1	2	2	Checked		Yes	03-Mar-19	6	12-Mar-19	15	Yes	No	25-Feb-19	04-Mar-19		Yes	0	1	8	1	0	01-Apr-19	Discharged home with no morbidities
NNU2	Female	2019-03-24	29	1.4	27	39	-4.2847	4.325	1.0314	84.88	7.995	100	3.11017	0.5975	3.47284	99.9743	No			No	No	33	Checked	Unchecked	Unchecked	Unchecked	1	2	2	Checked		Yes	31-Mar-19	7	03-Apr-19	10	Yes	No	25-Mar-19	04-Apr-19		No	0	1	7	1	0	20-Apr-19	Discharged home with no morbidities
NNU2	Female	2018-12-13	31	1.4	35	28	-2.1844	4.326	-0.2218	41.22	-0.1945	42.29	3.73609	0.5975	0.441687	67.0642	No			No	No	48	Checked	Unchecked	Unchecked	Unchecked	1	2	2	Checked		No	.	.	.	.	No	No	.	.		Yes	0	1		1	0	21-Dec-18	Discharged home with no morbidities
NNU2	Male	2018-11-20	30	1.3	33	26	-2.6292	4.327	-0.2801	38.97	-1.0687	14.26	3.45313	0.5975	0.813835	79.213	No			No	No	24	Checked	Unchecked	Unchecked	Unchecked	1	2	2	Checked		Yes	27-Nov-18	7	01-Dec-18	11	No	No	.	.		No	0	0		1	0	12-Dec-18	Discharged home with no morbidities
NNU2	Female	2019-02-27	34	1.45	35	29	-4.1833	4.328	-1.9196	2.75	-1.6156	5.31	4.89375	0.680623	-1.10324	13.4961	No			No	No	48	Checked	Unchecked	Unchecked	Unchecked	1	2	2	Checked		No	.	.	.	.	Yes	No	27-Feb-19	03-Mar-19		No	0	1	3	0	0	04-Mar-19	Discharged home with no morbidities
NNU2	Male	2018-11-24	28	0.65	31	23	-2.4215	4.329	-2.5934	0.48	-1.8538	3.19	2.92997	0.5975	-1.39446	8.15889	No			No	No	78	Checked	Unchecked	Unchecked	Unchecked	1	2	2	Checked		Yes	04-Dec-18	10	12-Dec-18	18	Yes	No	25-Nov-18	27-Nov-18		No	0	1		1	0	04-Jan-19	Discharged home with no morbidities
NNU2	Male	2018-12-27	29	0.8	32	24.5	-2.5253	4.33	-2.1614	1.53	-1.4612	7.2	3.17222	0.5975	-1.12506	13.0282	No			No	No	120	Checked	Unchecked	Unchecked	Unchecked	1	2	2	Checked		Yes	04-Jan-19	8	13-Jan-19	17	Yes	No	28-Dec-18	03-Jan-19		Do not Know	0	1	10	1	0	04-Feb-19	Discharged home with no morbidities
NNU2	Male	2019-04-14	31	1.2	34	27	-2.7331	4.331	-1.3158	9.41	-0.9967	15.95	3.77473	0.5975	-0.41057	34.0694	No			No	No	46	Checked	Unchecked	Unchecked	Unchecked	1	2	2	Checked		Yes	20-Apr-19	6	20-Apr-19	6	Yes	No	14-Apr-19	22-Apr-19		No	0	1		1	0	04-May-19	Discharged home with no morbidities
NNU2	Male	2019-03-07	32		42	34	-0.1442	4.332	.	.	2.9216	99.83	4.13906	0.5975	-6.92731	2.1446e-10	No			No	No	18	Checked	Unchecked	Unchecked	Unchecked	1	2	2	Checked		Yes	10-Mar-19	3	12-Mar-19	5	Yes	No	07-Mar-19	10-Mar-19		No	0	0		0	0	13-Mar-19	Discharged home with no morbidities
NNU2	Male	2019-02-01	33		41	28	-1.3197	4.333	.	.	-2.0443	2.05	4.48388	0.743342	-6.03206	8.09399e-08	No			No	Yes	.	Checked	Unchecked	Unchecked	Unchecked	1	2	2	Unchecked		Yes	09-Feb-19	8	.	.	No	No	.	.		Do not Know	0	0		1	0	11-Feb-19	Discharged home with no morbidities
NNU2	Male	2019-02-25	34		46	32	0.5147	4.334	.	.	0.3944	65.34	4.96107	0.735247	-6.74749	7.5212e-10	No			No	No	120	Checked	Unchecked	Unchecked	Unchecked	1	2	2	Checked		Yes	06-Mar-19	9	13-Mar-19	16	No	No	.	.		Yes	1	0		1	0	13-Mar-19	Discharged home with no morbidities
NNU2	Male	2018-10-29	36		44	32.6	-1.5731	4.335	.	.	0.0522	52.08	5.74452	0.719057	-7.98897	7e-14	No			No	No	48	Checked	Unchecked	Unchecked	Unchecked	1	2	2	Checked		Yes	01-Nov-18	3	.	.	Yes	No	29-Oct-18	02-Nov-18		Do not Know	0	1		0	0	09-Jan-19	Discharged home with no morbidities
NNU3	Female	2018-12-02	33	1.46	37.8	29.4	.	4.336	.	.	.	.	.	.	.	.	No			No	No	37	Unchecked	Unchecked	Checked	Unchecked	2	2	1	Checked	SYRINGE	Yes	06-Dec-18	4	14-Dec-18	12	No	No	.	.		Yes	0	0		0	0	18-Dec-18	Discharged home with no morbidities
NNU3	Female	2019-02-17	34	1.32	39.5	28	.	4.337	.	.	.	.	.	.	.	.	No			No	No	36	Unchecked	Unchecked	Checked	Unchecked	2	2	1	Checked		Yes	22-Feb-19	5	25-Feb-19	8	No	No	.	.		No	0	1		0	0	01-Mar-19	Discharged home with no morbidities
NNU3	Male	2019-04-20	31	1.32	39	28.7	-0.8096	4.338	-0.8225	20.54	0.0931	53.71	3.77473	0.5975	-0.652907	25.6908	No			No	No	26	Unchecked	Checked	Unchecked	Unchecked	2	1	2	Checked		Yes	25-Apr-19	5	04-May-19	14	No	No	.	.		No	0	0		0	0	12-May-19	Discharged home with no morbidities
NNU3	Male	2018-11-24	31	1.3	38.5	29	-1.002	4.339	-0.9015	18.37	0.2854	61.23	3.77473	0.5975	-0.666283	25.2615	No			No	No	38	Unchecked	Checked	Unchecked	Unchecked	2	1	2	Checked		Yes	30-Nov-18	6	02-Dec-18	8	No	No	.	.		No	0	0		0	0	10-Dec-18	Discharged home with no morbidities
NNU3	Male	2018-11-24	32	1.25	38	28	-1.6829	4.34	-1.716	4.31	-0.9246	17.76	4.13906	0.5975	-1.42191	7.75262	No			No	No	38	Unchecked	Checked	Unchecked	Unchecked	2	1	2	Checked		Yes	28-Nov-18	4	02-Dec-18	8	No	No	.	.		No	0	0		0	0	10-Dec-18	Discharged home with no morbidities
NNU3	Female	2018-12-14	26	1.08	36	25.6	.	4.341	.	.	.	.	.	.	.	.	No			No	No	48	Checked	Unchecked	Unchecked	Unchecked	1	2	2	Checked		Yes	19-Dec-18	5	26-Dec-18	12	No	No	.	.		No	0	0		0	0	10-Jan-19	Discharged home with no morbidities
NNU3	Female	2019-01-02	35	1.34	38.7	28	.	4.342	.	.	.	.	.	.	.	.	No			No	No	86	Checked	Unchecked	Unchecked	Unchecked	1	2	2	Checked		Yes	06-Jan-19	4	15-Jan-19	13	No	No	.	.		No	0	0		0	0	16-Jan-19	Discharged home with no morbidities
NNU3	Female	2019-01-02	35	1.4	38.9	28.3	.	4.343	.	.	.	.	.	.	.	.	No			No	No	86	Checked	Unchecked	Unchecked	Unchecked	1	2	2	Checked		Yes	05-Jan-19	3	15-Jan-19	13	No	No	.	.		No	0	0		0	0	16-Jan-19	Discharged home with no morbidities
NNU3	Female	2018-12-29	31	1.47	40	28.5	.	4.344	.	.	.	.	.	.	.	.	No			No	No	11	Checked	Unchecked	Unchecked	Unchecked	1	2	2	Unchecked		Yes	06-Jan-19	8	.	.	Do not know	Do not know	.	.		Yes	0	0		0	0	14-Jan-19	Discharged home with no morbidities
NNU3	Female	2019-01-29	28	1.34	36.7	28.8	.	4.345	.	.	.	.	.	.	.	.	No			No	No	84	Checked	Unchecked	Unchecked	Unchecked	1	2	2	Checked		Yes	10-Feb-19	12	05-Mar-19	35	No	No	.	.		Yes	0	0		1	0	15-Mar-19	Discharged home with no morbidities
NNU3	Female	2019-02-17	28		32	22.4	.	4.346	.	.	.	.	.	.	.	.	No			No	No	72	Checked	Unchecked	Unchecked	Unchecked	1	2	2	Checked		Yes	03-Mar-19	14	16-Mar-19	27	No	No	.	.		No	0	0		1	0	24-Apr-19	Discharged home with no morbidities
NNU3	Female	2019-01-22	32	0.97	34.5	27.5	.	4.347	.	.	.	.	.	.	.	.	No			No	No	60	Checked	Unchecked	Unchecked	Unchecked	1	2	2	Unchecked		Yes	30-Jan-19	8	05-Feb-19	14	No	No	.	.		No	0	1		0	0	07-Mar-19	Discharged home with no morbidities
NNU3	Female	2019-01-24	27	1	32.5	25.6	.	4.348	.	.	.	.	.	.	.	.	No			No	No	40	Checked	Unchecked	Unchecked	Unchecked	1	2	2	Checked	SYRINGE	Yes	05-Feb-19	12	01-Feb-19	8	No	No	.	.		No	0	1		0	0	05-Mar-19	Discharged home with no morbidities
NNU3	Female	2019-02-17	34	1.36	40	28.6	.	4.349	.	.	.	.	.	.	.	.	No			No	No	36	Checked	Unchecked	Unchecked	Unchecked	1	2	2	Checked		Yes	22-Feb-19	5	01-Mar-19	12	No	No	.	.		No	0	1		0	0	01-Mar-19	Discharged home with no morbidities
NNU3	Female	2019-03-18	28	1.2	37	27	.	4.35	.	.	.	.	.	.	.	.	No			No	No	13	Checked	Unchecked	Unchecked	Unchecked	1	2	2	Checked		Yes	22-Mar-19	4	02-Apr-19	15	No	No	.	.		No	0	1		0	0	16-Apr-19	Discharged home with no morbidities
NNU3	Female	2019-01-08	31	1.06	33	26.6	.	4.351	.	.	.	.	.	.	.	.	No			No	No	26	Checked	Unchecked	Unchecked	Unchecked	1	2	2	Unchecked		Yes	27-Jan-19	19	.	.	No	No	.	.		No	0	1		1	0	07-Feb-19	Discharged home with no morbidities
NNU3	Male	2018-12-29	34	1.31	39	29	.	4.352	.	.	.	.	.	.	.	.	No			No	No	71	Checked	Unchecked	Unchecked	Unchecked	1	2	2	Checked		Yes	14-Jan-19	16	14-Jan-19	16	No	No	.	.		Yes	0	0		0	0	22-Jan-19	Discharged home with no morbidities
NNU3	Male	2019-04-19	27	0.94	36	24	.	4.353	.	.	.	.	.	.	.	.	No			No	No	27	Checked	Unchecked	Unchecked	Unchecked	1	2	2	Unchecked		Yes	01-May-19	12	13-May-19	24	No	No	.	.		No	0	0		0	0	09-Jun-19	Discharged home with no morbidities
NNU3	Male	2019-02-08	31		41	30	.	4.354	.	.	.	.	.	.	.	.	No			No	No	29	Checked	Unchecked	Unchecked	Unchecked	1	2	2	Checked		Yes	12-Feb-19	4	.	.	No	No	.	.		No	0	1		0	0	18-Feb-19	Discharged home with no morbidities
NNU3	Male	2019-01-04	25	1.18	38	27.3	.	4.355	.	.	.	.	.	.	.	.	No			No	No	86	Checked	Unchecked	Unchecked	Unchecked	1	2	2	Checked		Yes	13-Jan-19	9	19-Jan-19	15	No	No	.	.		Yes	0	1		1	0	08-Feb-19	Discharged home with no morbidities
NNU3	Male	2019-04-21	30	0.81	36.5	25	.	4.356	.	.	.	.	.	.	.	.	No			No	No	24	Checked	Unchecked	Unchecked	Unchecked	1	2	2	Checked		Yes	25-Apr-19	4	22-Apr-19	1	No	No	.	.		No	0	1		1	0	02-Jun-19	Discharged home with no morbidities
NNU3	Female	2019-03-28	30	1.29	41	28	0.6123	4.357	-0.024	49.04	0.3745	64.6	3.40249	0.5975	-0.428702	33.407	No			No	Yes	.	Checked	Unchecked	Unchecked	Unchecked	1	2	2	Checked		Yes	02-Apr-19	5	10-Apr-19	13	No	No	.	.		No	0	0		0	0	16-Apr-19	Discharged home with no morbidities
NNU3	Female	2019-02-23	27	1.02	36	26	0.1546	4.358	0.6895	75.47	0.7995	78.8	2.64117	0.5975	0.321606	62.6124	No			No	No	46	Checked	Unchecked	Unchecked	Unchecked	1	2	2	Checked		Yes	06-Mar-19	11	09-Mar-19	14	No	No	.	.		No	0	0		1	0	08-Apr-19	Discharged home with no morbidities
NNU3	Female	2018-12-21	30	1.03	38	25	-0.5417	4.359	-1.1891	11.72	-1.5486	6.07	3.40249	0.5975	-1.1581	12.3412	No			No	No	72	Checked	Unchecked	Unchecked	Unchecked	1	2	2	Checked		Yes	29-Dec-18	8	03-Jan-19	13	No	No	.	.		No	0	0		1	0	10-Feb-19	Discharged home with no morbidities
NNU3	Female	2019-01-18	32	1.44	41.8	30.1	-0.0571	4.36	-0.6875	24.59	0.5827	71.99	4.11302	0.5975	-1.11806	13.1771	No			No	No	6	Checked	Unchecked	Unchecked	Unchecked	1	2	2	Checked	SYRINGE	Yes	20-Jan-19	2	.	.	No	No	.	.		No	0	0		1	0	25-Jan-19	Discharged home with no morbidities
NNU3	Female	2019-03-18	30	1.12	36	25	-1.3111	4.361	-0.7555	22.5	-1.5486	6.07	3.40249	0.5975	-0.487665	31.2894	No			No	No	36	Checked	Unchecked	Unchecked	Unchecked	1	2	2	Checked		Yes	23-Mar-19	5	01-Apr-19	14	No	No	.	.		No	0	1	3	0	0	15-Apr-19	Discharged home with no morbidities
NNU3	Female	2018-11-21	28	1.23	38.1	27.4	0.4738	4.362	1.0041	84.23	1.1279	87.03	2.85708	0.5975	0.621374	73.2823	No			No	No	16	Checked	Unchecked	Unchecked	Unchecked	1	2	2	Checked		Yes	27-Nov-18	6	04-Dec-18	13	No	No	.	.		No	0	1	0	0	0	23-Dec-18	Discharged home with no morbidities
NNU3	Male	2019-04-20	31	1.25	37.4	28.3	-1.4251	4.363	-1.1045	13.47	-0.1633	43.51	3.77473	0.5975	-0.723819	23.4589	No			No	No	26	Checked	Unchecked	Unchecked	Unchecked	1	2	2	Checked		Yes	26-Apr-19	6	05-May-19	15	No	No	.	.		No	0	0		0	0	12-May-19	Discharged home with no morbidities
NNU3	Male	2019-01-20	26	0.83	36	24	0.4791	4.364	-0.0069	49.72	-0.0747	47.02	2.55322	0.5975	-0.414505	33.9252	No			No	No	12	Checked	Unchecked	Unchecked	Unchecked	1	2	2	Checked	SYRINGE	Yes	30-Jan-19	10	16-Feb-19	27	No	No	.	.		No	0	1	15	1	0	25-Mar-19	Discharged home with no morbidities
NNU3	Female	2019-04-22	30	1.01	36	26.5	-1.3111	4.365	-1.2906	9.84	-0.5871	27.86	3.40249	0.5975	-0.999056	15.8884	No			No	No	36	Checked	Unchecked	Unchecked	Unchecked	1	2	2	Checked		Yes	11-May-19	19	24-Apr-19	2	No	No	.	.		No	0	1	11	1	0	30-May-19	Discharged home with no morbidities
NNU3	Female	2019-04-15	33	1.34	39.7	28.5	-1.924	4.366	-1.4818	6.92	-1.4742	7.02	4.49469	0.680623	-1.64463	5.00231	No			No	Yes	.	Checked	Unchecked	Unchecked	Unchecked	1	2	2	Checked		Yes	18-Apr-19	3	18-Apr-19	3	No	No	.	.		No	0	0		1	0	23-Apr-19	Discharged home with no morbidities
NNU3	Male	2019-02-27	33	1.24	36.4	28.2	-3.053	4.367	-1.7518	3.99	-1.9111	2.8	4.48388	0.743342	-1.44925	7.36335	No			No	No	144	Checked	Unchecked	Unchecked	Unchecked	1	2	2	Unchecked	SYRINGE	Yes	13-Mar-19	14	06-Mar-19	7	No	No	.	.		No	0	0		0	0	09-Apr-19	Discharged home with no morbidities
NNU3	Male	2019-04-02	33	1.18	38	28	-2.5234	4.368	-1.889	2.94	-2.0443	2.05	4.48388	0.743342	-1.85463	3.18249	No			No	No	24	Checked	Unchecked	Unchecked	Unchecked	1	2	2	Checked		Yes	12-Apr-19	10	15-Apr-19	13	No	No	.	.		No	0	1	4	1	0	09-May-19	Discharged home with no morbidities
NNU3	Female	2019-04-05	35	1.29	38	26	-3.6237	4.369	-2.8969	0.19	-3.9025	0	5.26854	0.680623	-2.75307	0.295201	No			No	No	15	Checked	Unchecked	Unchecked	Unchecked	1	2	2	Checked		Yes	10-Apr-19	5	19-Apr-19	14	No	No	.	.		No	0	0		1	0	29-Apr-19	Discharged home with no morbidities
NNU3	Male	2019-04-20	33	1.1	38	27	-2.5234	4.37	-2.0675	1.93	-2.6795	0.37	4.48388	0.743342	-2.13784	1.62648	No			No	No	55	Checked	Unchecked	Unchecked	Unchecked	1	2	2	Checked		Yes	25-Apr-19	5	21-Apr-19	1	No	No	.	.		No	0	0		0	0	18-May-19	Discharged home with no morbidities
NNU4	Female	2018-09-15	24	1.3			.	4.371	3.9846	100	.	.	2.19616	0.5975	.	.	No			No	No	48	Checked	Unchecked	Unchecked	Unchecked	1	2	2	Checked		Yes	17-Sep-18	2	22-Sep-18	7	No	No	.	.		No	0	0		0	0	15-Oct-18	Discharged home with no morbidities
NNU4	Female	2018-10-18	29	1.32			.	4.372	0.7268	76.63	.	.	3.11017	0.5975	.	.	No			No	No	50	Checked	Unchecked	Unchecked	Unchecked	1	2	2	Unchecked		Yes	21-Oct-18	3	01-Nov-18	14	No	No	.	.		No	0	0	1	1	0	28-Dec-18	Discharged home with no morbidities
NNU4	Female	2019-05-21	30	1.32			.	4.373	0.095	53.78	.	.	3.40249	0.5975	.	.	No			No	No	36	Checked	Unchecked	Unchecked	Unchecked	1	2	2	Checked		Yes	25-May-19	4	28-May-19	7	No	No	.	.		No	0	0		1	0	16-Jun-19	Discharged home with no morbidities
NNU4	Female	2018-10-18	29	0.93			.	4.374	-1.0859	13.88	.	.	3.11017	0.5975	.	.	No			No	No	30	Checked	Unchecked	Unchecked	Unchecked	1	2	2	Unchecked		Yes	22-Oct-18	4	22-Oct-18	4	No	No	.	.		No	0	0		1	0	28-Nov-18	Discharged home with no morbidities
NNU4	Female	2018-11-28	28	1.2			.	4.375	0.8763	80.96	.	.	2.85708	0.5975	.	.	No			No	No	54	Checked	Unchecked	Unchecked	Unchecked	1	2	2	Checked		Yes	06-Dec-18	8	12-Dec-18	14	No	No	.	.		No	0	1	1	1	0	29-Dec-18	Discharged home with no morbidities
NNU4	Female	2019-05-17	32	1.33		28.5	.	4.376	-1.0988	13.59	-0.443	32.89	4.11302	0.5975	.	.	No			No	No	32	Checked	Unchecked	Unchecked	Unchecked	1	2	2	Checked		Yes	21-May-19	4	28-May-19	11	No	No	.	.		No	0	1		1	0	20-Jun-19	Discharged home with no morbidities
NNU4	Male	2018-11-29	33	1.4	46	31	1.0361	4.377	-1.3732	8.48	0.0876	53.49	4.48388	0.743342	-1.93774	2.63273	No			No	No	56	Checked	Unchecked	Unchecked	Unchecked	1	2	2	Checked		Yes	.	.	06-Dec-18	7	No	No	.	.		No	0	1	1	1	0	20-Dec-18	Discharged home with no morbidities
NNU4	Female	2018-10-09	35	1.22	42	27	-1.9521	4.378	-3.0505	0.11	-3.374	0.04	5.26854	0.680623	-3.47296	0.0257379	No			No	No	46	Checked	Unchecked	Unchecked	Unchecked	1	2	2	Checked		Yes	12-Oct-18	3	14-Oct-18	5	No	No	.	.		No	0	0		0	0	09-Nov-18	Discharged home with no morbidities
NNU4	Female	2019-03-19	35	1.4	37	29	-3.9548	4.379	-2.6449	0.41	-2.0869	1.84	5.26854	0.680623	-2.18146	1.45747	No			No	No	68	Checked	Unchecked	Unchecked	Unchecked	1	2	2	Checked		Yes	24-Mar-19	5	28-Mar-19	9	No	No	.	.		No	0	0		1	0	08-Apr-19	Discharged home with no morbidities
NNU4	Female	2018-11-16	28	1.1			.	4.38	0.4259	66.49	.	.	2.85708	0.5975	.	.	No			No	No	74	Checked	Unchecked	Unchecked	Unchecked	1	2	2	Checked		Yes	19-Nov-18	3	30-Nov-18	14	No	No	.	.		No	1	1	1	1	0	29-Dec-18	Discharged home with no morbidities
NNU4	Male	2018-09-30	31	1.35			.	4.381	-0.7061	24	.	.	3.77473	0.5975	.	.	No			No	No	50	Checked	Unchecked	Unchecked	Unchecked	1	2	2	Checked		Yes	05-Oct-18	5	02-Oct-18	2	No	No	.	.		No	0	0		0	0	29-Oct-18	Discharged home with no morbidities
NNU4	Male	2018-09-25	27	1.4			.	4.382	2.0326	97.9	.	.	2.72431	0.5975	.	.	No			No	No	7	Checked	Unchecked	Unchecked	Unchecked	1	2	2	Checked		Yes	28-Sep-18	3	.	.	No	No	.	.		No	0	0		0	0	17-Oct-18	Discharged home with no morbidities
NNU4	Male	2019-05-22	32	1.47			.	4.383	-0.8768	19.03	.	.	4.13906	0.5975	.	.	No			No	No	14	Checked	Unchecked	Unchecked	Unchecked	1	2	2	Checked		Yes	27-May-19	5	28-May-19	6	No	No	.	.		No	0	0		1	0	07-Jun-19	Discharged home with no morbidities
NNU4	Male	2018-11-07	27	1.19			.	4.384	1.1913	88.32	.	.	2.72431	0.5975	.	.	No			No	No	42	Checked	Unchecked	Unchecked	Unchecked	1	2	2	Checked		Yes	11-Nov-18	4	13-Nov-18	6	No	No	.	.		No	0	1	2	0	0	03-Dec-18	Discharged home with no morbidities
NNU4	Male	2019-01-14	26	1.2			.	4.385	1.9013	97.14	.	.	2.55322	0.5975	.	.	No			No	No	48	Checked	Unchecked	Unchecked	Unchecked	1	2	2	Unchecked		Yes	17-Jan-19	3	.	.	No	No	.	.		Yes	0	1	24	0	0	04-Mar-19	Discharged home with no morbidities
NNU4	Male	2018-09-30	31	1.39			.	4.386	-0.555	28.94	.	.	3.77473	0.5975	.	.	No			No	No	48	Checked	Unchecked	Unchecked	Unchecked	1	2	2	Checked		Yes	03-Oct-18	3	12-Oct-18	12	No	No	.	.		No	0	1	4	1	0	29-Oct-18	Discharged home with no morbidities
NNU4	Male	2019-03-31	27	1.03			.	4.387	0.4439	67.14	.	.	2.72431	0.5975	.	.	No			No	No	58	Checked	Unchecked	Unchecked	Unchecked	1	2	2	Checked		Yes	07-Apr-19	7	14-Apr-19	14	No	No	.	.		Yes	0	1	3	1	0	19-May-19	Discharged home with no morbidities
NNU4	Female	2018-11-10	35	1.35			.	4.388	-2.761	0.29	.	.	5.26854	0.680623	.	.	No			No	No	45	Checked	Unchecked	Unchecked	Unchecked	1	2	2	Unchecked		Yes	22-Nov-18	12	28-Nov-18	18	No	No	.	.		Yes	0	0	5	0	0	15-Dec-18	Discharged home with no morbidities
NNU4	Male	2019-03-10	31	1			.	4.389	-2.2596	1.19	.	.	3.77473	0.5975	.	.	No			No	No	96	Checked	Unchecked	Unchecked	Unchecked	1	2	2	Checked		Yes	15-Mar-19	5	15-Mar-19	5	No	No	.	.		Do not Know	0	0		1	0	09-Apr-19	Discharged home with no morbidities
NNU4	Male	2018-11-08	36	1.44			.	4.39	-2.9035	0.18	.	.	5.74452	0.719057	.	.	No			No	No	21	Checked	Unchecked	Unchecked	Unchecked	1	2	2	Checked		Yes	09-Nov-18	1	.	.	No	No	.	.		No	0	1	1	0	0	11-Nov-18	Discharged home with no morbidities
NNU4	Female	2018-11-15	31	1.3	40	30	-0.2609	4.391	-0.6054	27.24	1.0876	86.16	3.73609	0.5975	-0.813544	20.7953	No			No	No	33	Checked	Unchecked	Unchecked	Unchecked	1	2	2	Checked		Yes	18-Nov-18	3	23-Nov-18	8	No	No	.	.		Yes	0	0		0	0	13-Dec-18	Discharged home with no morbidities
NNU4	Female	2018-11-06	24	1.4	38	29	2.3896	4.392	4.3682	100	4.4296	100	2.19616	0.5975	2.49046	99.3621	No			No	No	40	Checked	Unchecked	Unchecked	Unchecked	1	2	2	Checked		Yes	10-Nov-18	4	13-Nov-18	7	No	No	.	.		No	0	1	7	0	0	03-Dec-18	Discharged home with no morbidities
NNU4	Female	2019-04-15	32	1.45	41.2	30.3	-0.2879	4.393	-0.6517	25.73	0.7109	76.14	4.11302	0.5975	-0.99347	16.024	No			No	No	41	Checked	Unchecked	Unchecked	Unchecked	1	2	2	Checked		Yes	19-Apr-19	4	22-Apr-19	7	No	No	.	.		Yes	1	1	2	0	0	07-May-19	Discharged home with no morbidities
NNU4	Female	2019-04-22	28	1.16	38.6	25.1	0.6662	4.394	0.7008	75.83	-0.3465	36.45	2.85708	0.5975	0.247876	59.7885	No			No	No	29	Checked	Unchecked	Unchecked	Unchecked	1	2	2	Checked		Yes	24-Apr-19	2	01-May-19	9	No	No	.	.		No	0	1	31	1	0	09-Jun-19	Discharged home with no morbidities
NNU4	Female	2019-04-17	32	1.31	41.2	29.3	-0.2879	4.395	-1.1772	11.96	0.0698	52.78	4.11302	0.5975	-1.56218	5.91224	No			No	No	23	Checked	Unchecked	Unchecked	Unchecked	1	2	2	Checked		Yes	21-Apr-19	4	26-Apr-19	9	No	No	.	.		No	0	1	2	1	0	13-May-19	Discharged home with no morbidities
NNU4	Female	2018-12-17	30	1.23	38	28	-0.5417	4.396	-0.2706	39.34	0.3745	64.6	3.40249	0.5975	-0.277236	39.0799	No			No	No	27	Checked	Unchecked	Unchecked	Unchecked	1	2	2	Checked		Yes	20-Dec-18	3	25-Dec-18	8	No	No	.	.		No	0	1	1	1	0	18-Jan-19	Discharged home with no morbidities
NNU4	Female	2018-11-21	30	1.17	40	26	0.2276	59	-0.5294	29.83	-0.9076	18.2	3.40249	0.5975	-0.799148	21.2102	Yes	A CYANOTIC CONGENITAL HEART DISEASE		No	No	15	Checked	Unchecked	Unchecked	Unchecked	1	2	2	Checked		Yes	30-Nov-18	9	07-Dec-18	16	No	No	.	.		Yes	0	1	3	1	0	10-Jan-19	Discharged home with no morbidities
NNU4	Female	2019-04-17	32	1.39	40.2	29	-0.6726	25.06	-0.8704	19.2	-0.1225	45.13	4.11302	0.5975	-1.09674	13.6377	No			No	No	23	Checked	Unchecked	Unchecked	Unchecked	1	2	2	Checked		Yes	24-Apr-19	7	27-Apr-19	10	No	No	.	.		No	1	1	2	1	0	13-May-19	Discharged home with no morbidities
NNU4	Female	2018-12-08	30	1.4	39	28	-0.1571	43.76	0.3996	65.53	0.3745	64.6	3.40249	0.5975	0.313394	62.3009	No			No	No	9	Checked	Unchecked	Unchecked	Unchecked	1	2	2	Checked		Yes	12-Dec-18	4	15-Dec-18	7	No	No	.	.		Yes	1	1	5	1	0	27-Dec-18	Discharged home with no morbidities
NNU4	Male	2018-12-25	31	1.4	41	29.5	-0.0403	48.39	-0.5179	30.23	0.6059	72.77	3.77473	0.5975	-0.602667	27.3365	No			No	No	27	Checked	Unchecked	Unchecked	Unchecked	1	2	2	Checked		Yes	31-Dec-18	6	05-Jan-19	11	No	No	.	.		No	0	0		0	0	14-Jan-19	Discharged home with no morbidities
NNU4	Male	2018-12-13	24	1.16	38	26	2.2256	98.7	3.0988	99.9	2.3454	99.05	2.30655	0.5975	1.24868	89.4109	No			No	No	15	Checked	Unchecked	Unchecked	Unchecked	1	2	2	Unchecked		Yes	17-Dec-18	4	12-Jan-19	30	No	No	.	.		No	1	0		1	0	15-Feb-19	Discharged home with no morbidities
NNU4	Male	2019-03-15	26	0.9	36	25.4	0.4791	68.41	0.4122	65.99	0.8227	79.47	2.55322	0.5975	-0.089075	46.4511	No			No	No	19	Checked	Unchecked	Unchecked	Unchecked	1	2	2	Checked		Yes	19-Mar-19	4	22-Mar-19	7	No	No	.	.		No	0	1		1	0	24-Apr-19	Discharged home with no morbidities
NNU4	Male	2019-02-03	26	1.37	41	28	2.4025	99.19	2.5871	99.52	2.4894	99.36	2.55322	0.5975	1.31923	90.6454	No			No	No	40	Checked	Unchecked	Unchecked	Unchecked	1	2	2	Checked		Yes	08-Feb-19	5	16-Feb-19	13	No	No	.	.		No	0	1	2	1	0	02-Mar-19	Discharged home with no morbidities
NNU4	Male	2019-05-17	30	1.1	36	26.9	-1.4751	7.01	-1.1448	12.61	-0.4918	31.14	3.45313	0.5975	-0.665394	25.2899	No			No	No	22	Checked	Unchecked	Unchecked	Unchecked	1	2	2	Checked		Yes	22-May-19	5	21-May-19	4	No	No	.	.		No	0	1		1	0	18-Jun-19	Discharged home with no morbidities
NNU4	Female	2019-05-27	33	1.45	38	30	-2.6744	0.37	-1.163	12.24	-0.35	36.32	4.49469	0.680623	-0.997465	15.9269	No			No	No	22	Checked	Unchecked	Unchecked	Unchecked	1	2	2	Checked		Yes	31-May-19	4	31-May-19	4	No	No	.	.		Yes	0	1	5	1	0	14-Jun-19	Discharged home with no morbidities
NNU4	Female	2019-01-09	30	0.9	33.5	26.7	-2.2728	1.15	-1.8875	2.95	-0.4589	32.32	3.40249	0.5975	-1.1982	11.542	No			No	No	32	Checked	Unchecked	Unchecked	Unchecked	1	2	2	Unchecked		Yes	13-Jan-19	4	22-Jan-19	13	No	No	.	.		Yes	0	1	2	1	0	03-Mar-19	Discharged home with no morbidities
NNU4	Male	2019-03-20	34	1.3	35	30	-3.8757	0.01	-2.2263	1.3	-1.1072	13.41	4.96107	0.735247	-1.69574	4.49678	No			No	No	39	Checked	Unchecked	Unchecked	Unchecked	1	2	2	Checked		Yes	23-Mar-19	3	27-Mar-19	7	No	No	.	.		No	0	1	1	1	0	15-Apr-19	Discharged home with no morbidities
NNU4	Male	2018-12-29	31		39	28.4	-0.8096	20.91	.	.	-0.0992	46.05	3.77473	0.5975	-6.31754	1.3288e-08	No			No	No	999	Checked	Unchecked	Unchecked	Unchecked	1	2	2	Checked		Yes	02-Jan-19	4	05-Jan-19	7	No	No	.	.		No	0	0		1	0	11-Jan-19	Discharged home with no morbidities
NNU4	Male	2019-03-26	34	1.28	48	33	1.4689	92.91	-2.269	1.16	1.1182	86.83	4.96107	0.735247	-3.12059	0.0902444	No			No	No	38	Checked	Unchecked	Unchecked	Unchecked	1	2	2	Checked		Yes	30-Mar-19	4	04-Apr-19	9	No	No	.	.		No	0	1	2	1	0	22-Apr-19	Discharged home with no morbidities
NNU4	Male	2019-01-14	28	1.49	15.5	28	-8.3841	0	1.7007	95.55	1.3514	91.17	2.92997	0.5975	11.1848	100	No			No	No	7	Checked	Unchecked	Unchecked	Unchecked	1	2	2	Unchecked		Yes	18-Jan-19	4	.	.	No		.	.		Yes	0	0		0	0	.
NNU4	Female	2019-01-04	34	1.38	42	29	-1.3971	8.12	-2.1051	1.76	-1.6156	5.31	4.89375	0.680623	-2.36259	0.907379	No			No	No	21	Checked	Unchecked	Unchecked	Unchecked	1	2	2	Unchecked			.	.	.	.	No	No	.	.		No	0	0		0	0	.
NNU4	Female	2019-01-15	28	0.9	31.7	24.2	-1.9881	2.34	-0.6128	27	-0.9234	17.79	2.85708	0.5975	-0.0300571	48.8011	No			No	No	.	Unchecked	Unchecked	Unchecked	Unchecked	2	2	2	Unchecked			.	.	.	.	No	No	.	.		Yes	0	1		0	0	.
NNU6	Male	2019-02-16	28	1.05	36	26	-0.498	30.92	-0.111	45.58	0.0693	52.76	2.92997	0.5975	-0.0222568	49.1122	No			No	No	125	Unchecked	Checked	Unchecked	Unchecked	2	1	2	Unchecked		Yes	10-Mar-19	22	14-Mar-19	26	No	No	.	.		No	0	0		1	0	.
NNU6	Female	2019-02-13	25	0.8	38	24	1.901	97.14	0.7782	78.18	0.6554	74.39	2.31276	0.5975	-0.347277	36.4192	No			No	No	54	Checked	Unchecked	Unchecked	Unchecked	1	2	2	Unchecked		Yes	17-Mar-19	32	06-Mar-19	21	No	No	.	.		No	0	0		1	1	.
NNU6	Female	2019-02-12	26	0.75	34	25	-0.1263	44.98	-0.2355	40.69	0.7274	76.65	2.46042	0.5975	-0.426	33.5054	No					.	Unchecked	Unchecked	Unchecked	Unchecked	2	2	2	Unchecked			.	.	.	.			.	.		No	0	0		0	0	.
NNU7	Female	2018-09-06	34	1.2	39	27	-2.7964	0.26	-2.5588	0.53	-2.9583	0.15	4.89375	0.680623	-2.66936	0.379982	No			No		.	Unchecked	Unchecked	Unchecked	Unchecked	2	2	2	Unchecked			.	.	.	.	No	No	.	.		Yes	0	0		0	0	25-Sep-18
NNU3	Female	2019-03-07	34	1.27	37	31.9	.	.	.	.	.	.	.	.	.	.	Yes	HYDROCEPHALUS		No	No	9	Checked	Unchecked	Unchecked	Unchecked	1	2	2	Checked		Yes	10-Mar-19	3	13-Mar-19	6	No	No	.	.		No	0	0		0	0	17-Mar-19	Absconded/discharge against medical advi
NNU6	Female	2018-12-20	32	1.45	44	30	0.7892	78.5	-0.6517	25.73	0.5186	69.8	4.11302	0.5975	-1.3683	8.56085	No			No	No	21	Unchecked	Checked	Unchecked	Unchecked	2	1	2	Unchecked		Yes	25-Dec-18	5	.	.	No	No	.	.		No	0	0		0	0	29-Dec-18	Absconded/discharge against medical advi
NNU1	Female	2018-09-21	32	1.45	40	30	-0.7495	22.68	-0.6517	25.73	0.5186	69.8	4.11302	0.5975	-0.816763	20.7032	No			No	No	36	Checked	Unchecked	Unchecked	Unchecked	1	2	2	Unchecked		No	.	.	.	.	No	No	.	.		No	0	1	2	1	0	24-Sep-18	Died
NNU2	Female	2018-09-09	33	1.25	42	27	-0.7628	22.28	-1.7363	4.13	-2.491	0.64	4.49469	0.680623	-2.23104	1.28392	No			No	No	72	Unchecked	Checked	Unchecked	Unchecked	2	1	2	Unchecked		Yes	11-Sep-18	2	14-Sep-18	5	Yes	No	09-Sep-18	16-Sep-18		No	0	1	8	1	0	16-Sep-18	Died
NNU2	Female	2018-11-15	31	1.2	40	28	-0.2609	39.71	-1.0198	15.39	-0.1945	42.29	3.73609	0.5975	-1.23195	10.8983	No			No	No	45	Checked	Unchecked	Unchecked	Unchecked	1	2	2	Unchecked		No	.	.	.	.	Yes	No	17-Nov-18	20-Nov-18		No	0	0		0	0	20-Nov-18	Died
NNU2	Female	2019-02-12	26	0.7	31.3	23.8	-1.1649	12.2	-0.5926	27.67	-0.0418	48.33	2.46042	0.5975	-0.374888	35.3872	No			No	No	38	Checked	Unchecked	Unchecked	Unchecked	1	2	2	Unchecked		No	.	.	.	.	Yes	No	12-Feb-19	15-Feb-19		Yes	0	0		1	0	15-Feb-19	Died
NNU2	Female	2018-11-06	26	0.9	32	23	-0.8956	18.52	0.7082	76.06	-0.5547	28.96	2.46042	0.5975	0.58926	72.2157	No			No	No	76	Checked	Unchecked	Unchecked	Unchecked	1	2	2	Unchecked		No	.	.	.	.	Yes	No	08-Nov-18	11-Nov-18		No	0	0		1	0	11-Nov-18	Died
NNU2	Female	2019-01-04	26	1	34	23.5	-0.1263	44.98	1.2536	89.5	-0.2341	40.74	2.46042	0.5975	0.804619	78.948	No			No	No	41	Checked	Unchecked	Unchecked	Unchecked	1	2	2	Unchecked		No	.	.	.	.	Yes	No	05-Jan-19	07-Jan-19		No	0	0		1	0	07-Jan-19	Died
NNU2	Female	2019-01-04	26	1	34	23.5	-0.1263	44.98	1.2536	89.5	-0.2341	40.74	2.46042	0.5975	0.804619	78.948	No			No	No	40	Checked	Unchecked	Unchecked	Unchecked	1	2	2	Checked		No	.	.	.	.	Yes	No	05-Jan-19	07-Jan-19		No	0	0		1	0	07-Jan-19	Died
NNU4	Female	2019-04-18	36	1.4	41.6	29.8	-2.6133	0.45	-3.11	0.09	-1.9308	2.68	5.61553	0.680623	-3.306	0.0473187	No			No	No	72	Checked	Unchecked	Unchecked	Unchecked	1	2	2	Checked		Yes	25-Apr-19	7	01-May-19	13	No	No	.	.		No	1	1	3	1	0	16-May-19	Discharged home with no morbidities
NNU4	Male	2019-02-27	34	1	35	25	-3.8757	0.01	-2.8306	0.23	-4.1767	0	4.96107	0.735247	-2.86153	0.210803	No			No	No	12	Checked	Unchecked	Unchecked	Unchecked	1	2	2	Checked		Yes	03-Mar-19	4	10-Mar-19	11	No	No	.	.		Yes	0	1		0	0	06-Apr-19	Discharged home with no morbidities
NNU5	Female	2019-04-21	28	1.4	41.5	27	1.7818	96.26	1.6742	95.3	0.8715	80.83	2.85708	0.5975	0.864299	80.6288	No			No	Yes	.	Checked	Checked	Unchecked	Unchecked	1	1	2	Checked		Yes	22-Apr-19	1	25-Apr-19	4	No	No	.	.		Yes	0	1		0	0	15-May-19	Discharged home with no morbidities
NNU5	Female	2019-03-02	28	1	40	24	1.2047	88.58	-0.0675	47.31	-1.0516	14.65	2.85708	0.5975	-0.597617	27.5048	Yes	CONGENITAL PNEUMONIA		No	Yes	.	Checked	Checked	Unchecked	Unchecked	1	1	2	Unchecked		Yes	05-Mar-19	3	19-Mar-19	17	No	No	.	.		Yes	0	1		1	0	25-Apr-19	Discharged home with no morbidities
NNU5	Male	2019-04-30	29	1.2	38.5	27	-0.0249	49.01	-0.0626	47.5	0.1414	55.62	3.17222	0.5975	-0.0926173	46.3104	No			No	Yes	.	Checked	Checked	Unchecked	Unchecked	1	1	2	Unchecked		Yes	02-Apr-19	.	.	.	No	No	.	.		Yes	0	1		0	0	15-May-19	Discharged home with no morbidities
NNU5	Male	2019-04-17	25	0.95	36	27	0.9676	83.34	1.3717	91.49	2.4174	99.22	2.41465	0.5975	0.375299	64.6281	No			No	Yes	.	Checked	Checked	Unchecked	Unchecked	1	1	2	Checked		Yes	.	.	.	.	No	No	.	.		Yes	1	1		1	0	30-May-19	Discharged home with no morbidities
NNU5	Male	2019-04-05	28	1.2			.	.	0.5802	71.91	.	.	2.92997	0.5975	.	.	No			No	Yes	.	Unchecked	Checked	Unchecked	Unchecked	2	1	2	Unchecked		Yes	07-Apr-19	2	.	.	No	No	.	.		No	0	1		0	0	30-Apr-19	Discharged home with no morbidities
NNU5	Female	2019-03-05	28	1.1	36	28	-0.334	36.92	0.4259	66.49	1.5125	93.48	2.85708	0.5975	0.332184	63.0125	No			No	No	24	Unchecked	Checked	Unchecked	Unchecked	2	1	2	Unchecked		Yes	15-Mar-19	10	30-Mar-19	25	No	No	.	.		Yes	0	1		0	0	29-Mar-19	Discharged home with no morbidities
NNU5	Female	2019-03-30	33	1.22	34	27	-4.0669	0	-1.8196	3.44	-2.491	0.64	4.49469	0.680623	-1.3318	9.14634	No			No	No	24	Unchecked	Checked	Unchecked	Unchecked	2	1	2	Checked		Yes	05-Apr-19	6	.	.	No	No	.	.		Yes	0	1	10	0	0	.	Discharged home with no morbidities
NNU5	Female	2019-04-10	34	1.45	39	29	-2.7964	0.26	-1.9196	2.75	-1.6156	5.31	4.89375	0.680623	-1.72754	4.20357	No			No	No	24	Unchecked	Checked	Unchecked	Unchecked	2	1	2	Unchecked		Yes	12-Apr-19	2	.	.	No	No	.	.			0	1	5	0	0	10-May-19	Discharged home with no morbidities
NNU5	Female	2019-03-31	34	1	37.5	26	-3.3759	0.04	-3.0216	0.13	-3.5196	0.02	4.89375	0.680623	-3.27212	0.0533714	No			No	Yes	.	Unchecked	Checked	Unchecked	Unchecked	2	1	2	Unchecked		Yes	03-Apr-19	3	10-Apr-19	10	No	No	.	.		Yes	0	1	10	0	0	.	Discharged home with no morbidities
NNU5	Female	2018-11-24	33	1.1	39	29	-2.245	1.24	-2.1441	1.6	-1.107	13.41	4.49469	0.680623	-2.45977	0.695134	No			No	No	36	Unchecked	Checked	Unchecked	Unchecked	2	1	2	Unchecked		Yes	01-Dec-18	7	.	.	No	No	.	.		Yes	0	1		1	0	20-Dec-18	Discharged home with no morbidities
NNU5	Female	2018-11-24	33	1.1	39	29	-2.245	1.24	-2.1441	1.6	-1.107	13.41	4.49469	0.680623	-2.45977	0.695134	No			No	No	48	Unchecked	Checked	Unchecked	Unchecked	2	1	2	Unchecked		Yes	01-Dec-18	7	.	.	No	No	.	.		Yes	0	1	7	1	0	20-Dec-18	Discharged home with no morbidities
NNU5	Female	2019-03-30	27	0.7			.	.	-1.2593	10.4	.	.	2.64117	0.5975	.	.	No			No	No	24	Checked	Unchecked	Unchecked	Unchecked	1	2	2	Unchecked		No	.	.	.	.	No	No	.	.		No	0	1		0	0	08-Apr-19	Discharged home with no morbidities
NNU5	Female	2019-01-15	28	1.235			.	.	1.0251	84.73	.	.	2.85708	0.5975	.	.	No			No	Yes	.	Checked	Unchecked	Unchecked	Unchecked	1	2	2	Checked		Do not know	.	.	.	.	No	No	.	.		No	0	1		0	0	08-Feb-19	Discharged home with no morbidities
NNU5	Male	2019-04-06	35	1.3			.	.	-2.7363	0.31	.	.	5.37906	0.727152	.	.	No			No	Yes	.	Checked	Unchecked	Unchecked	Unchecked	1	2	2	Unchecked		No	.	.	.	.	No	No	.	.		Yes	0	1		0	0	29-Apr-19	Discharged home with no morbidities
NNU5	Female	2019-04-09	30	1.1	37	27	-0.9264	17.71	-0.8488	19.8	-0.2665	39.49	3.40249	0.5975	-0.718859	23.6114	No			No	Yes	.	Checked	Unchecked	Unchecked	Unchecked	1	2	2	Checked		Yes	11-Apr-19	2	.	.	No	No	.	.		No	0	1		0	0	30-Apr-19	Discharged home with no morbidities
NNU5	Female	2018-10-07	28	1.15	37	26.5	0.0507	52.02	0.656	74.41	0.551	70.92	2.85708	0.5975	0.420138	66.2808	No			No	No	76	Checked	Unchecked	Unchecked	Unchecked	1	2	2	Checked		Yes	16-Oct-18	9	30-Oct-18	23	No	No	.	.		Yes	0	1	8	0	0	27-Nov-18	Discharged home with no morbidities
NNU5	Female	2018-09-23	30	1.2	37.5	27	-0.7341	23.14	-0.3984	34.52	-0.2665	39.49	3.40249	0.5975	-0.338897	36.7344	No			No	No	123	Checked	Unchecked	Unchecked	Unchecked	1	2	2	Unchecked		Yes	05-Oct-18	12	16-Oct-18	23	No	No	.	.		Yes	0	1	2	0	0	03-Nov-18	Discharged home with no morbidities
NNU5	Female	2019-03-23	29	1.2	37	27	-0.4379	33.07	0.2335	59.23	0.3025	61.89	3.11017	0.5975	0.222722	58.8124	No			No	Yes	.	Checked	Unchecked	Unchecked	Unchecked	1	2	2	Unchecked		Yes	30-Mar-19	7	01-Apr-19	9	No	No	.	.		Yes	0	1		0	0	02-May-19	Discharged home with no morbidities
NNU5	Female	2018-10-06	29	1.4	39	28	0.3315	62.99	1.0314	84.88	0.9435	82.73	3.11017	0.5975	0.80264	78.8909	No			No	No	60	Checked	Unchecked	Unchecked	Unchecked	1	2	2	Unchecked		Yes	15-Oct-18	9	02-Nov-18	27	No	No	.	.		No	0	1		0	0	06-Nov-18	Discharged home with no morbidities
NNU5	Female	2019-03-04	28	0.8	34.5	25	-0.911	18.11	-1.2225	11.08	-0.4106	34.07	2.85708	0.5975	-0.900813	18.3844	No			No	Yes	.	Checked	Unchecked	Unchecked	Unchecked	1	2	2	Unchecked		Yes	04-Mar-19	.	10-Apr-19	37	No	No	.	.		Yes	0	1	12	0	0	30-Mar-19	Discharged home with no morbidities
NNU5	Female	2019-04-06	30	1.45	38	28.3	-0.5417	29.4	0.5812	71.94	0.5668	71.46	3.40249	0.5975	0.691714	75.5441	No			No	Yes	.	Checked	Unchecked	Unchecked	Unchecked	1	2	2	Checked		Yes	12-Apr-19	6	10-Apr-19	4	No	No	.	.		Yes	1	1		0	0	20-Apr-19	Discharged home with no morbidities
NNU5	Female	2018-09-28	29	1.2	36	29	-0.8226	20.54	0.2335	59.23	1.5846	94.35	3.11017	0.5975	0.373501	64.5612	No			No	No	73	Checked	Unchecked	Unchecked	Unchecked	1	2	2	Checked		Yes	12-Oct-18	14	31-Oct-18	33	No	No	.	.		No	0	1	13	1	0	16-Nov-18	Discharged home with no morbidities
NNU5	Male	2019-04-30	29	1.05	37	27	-0.6019	27.36	-0.7538	22.55	0.1414	55.62	3.17222	0.5975	-0.559639	28.7863	No			No	Yes	.	Checked	Unchecked	Unchecked	Unchecked	1	2	2	Unchecked		Yes	01-May-19	1	.	.	No	No	.	.		Yes	0	1		0	0	15-May-19	Discharged home with no morbidities
NNU5	Male	2019-04-11	29	1.25	37.2	26.2	-0.525	29.98	0.1487	55.91	-0.3715	35.51	3.17222	0.5975	0.314633	62.348	No			No	No	24	Checked	Unchecked	Unchecked	Unchecked	1	2	2	Unchecked		Yes	15-Apr-19	4	.	.	No	No	.	.		Yes	0	1	3	0	0	30-Apr-19	Discharged home with no morbidities
NNU5	Male	2018-10-30	28	1.4	42	28	1.8101	96.49	1.3782	91.59	1.3514	91.17	2.92997	0.5975	0.675094	75.0192	No			No	No	78	Checked	Unchecked	Unchecked	Unchecked	1	2	2	Unchecked		Yes	21-Nov-18	22	24-Nov-18	25	No	No	.	.		No	0	1	22	0	0	30-Nov-18	Discharged home with no morbidities
NNU5	Male	2019-03-23	29	1.2	40	28	0.5522	70.96	-0.0626	47.5	0.7824	78.3	3.17222	0.5975	-0.288238	38.6582	No			No	Yes	.	Checked	Unchecked	Unchecked	Unchecked	1	2	2	Unchecked		Yes	08-Apr-19	16	10-Apr-19	18	No	No	.	.		Yes	0	1		0	0	12-Apr-19	Discharged home with no morbidities
NNU5	Male	2019-03-13	26	0.95	47	25	4.7106	100	0.6921	75.55	0.5663	71.44	2.55322	0.5975	-0.890286	18.6656	No			No	Yes	.	Checked	Unchecked	Unchecked	Unchecked	1	2	2	Checked		Yes	20-Mar-19	7	03-Apr-19	21	No	No	.	.		Yes	0	1		0	0	28-Mar-19	Discharged home with no morbidities
NNU5	Male	2018-10-06	29	1.05	35.4	26.5	-1.2174	11.17	-0.7538	22.55	-0.1792	42.89	3.17222	0.5975	-0.344971	36.5058	No			No	No	32	Checked	Unchecked	Unchecked	Unchecked	1	2	2	Unchecked		Yes	14-Oct-18	8	17-Oct-18	11	No	No	.	.		No	0	1	15	0	0	16-Oct-18	Discharged home with no morbidities
NNU5	Male	2019-03-02	28	1.2	39	27	0.656	74.41	0.5802	71.91	0.7104	76.13	2.92997	0.5975	0.245955	59.7141	No			No	Yes	.	Checked	Unchecked	Unchecked	Unchecked	1	2	2	Unchecked		No	.	.	06-Apr-19	35	No	No	.	.		Yes	0	1	20	0	0	06-Apr-19	Discharged home with no morbidities
NNU5	Male	2019-04-20	28	1.2	37	26.5	-0.1133	45.49	0.5802	71.91	0.3898	65.17	2.92997	0.5975	0.524315	69.997	No			No	Yes	.	Checked	Unchecked	Unchecked	Unchecked	1	2	2	Unchecked		Yes	21-Apr-19	1	.	.	No	No	.	.		Yes	1	1		0	0	03-May-19	Discharged home with no morbidities
NNU5	Male	2018-10-05	30	1.25	38	27.5	-0.7058	24.02	-0.4831	31.45	-0.1071	45.73	3.45313	0.5975	-0.273898	39.2081	No			No	No	90	Checked	Unchecked	Unchecked	Unchecked	1	2	2	Unchecked		Yes	16-Oct-18	11	20-Oct-18	15	No	No	.	.		No	0	1	5	1	0	08-Nov-18	Discharged home with no morbidities
NNU5	Male	2019-03-21	28	1.17	38	26	0.2713	60.69	0.4492	67.34	0.0693	52.76	2.92997	0.5975	0.249343	59.8452	No			No	Yes	.	Checked	Unchecked	Unchecked	Unchecked	1	2	2	Checked		Yes	23-Mar-19	2	30-Mar-19	9	No	No	.	.		Yes	0	1		1	0	15-Apr-19	Discharged home with no morbidities
NNU5	Female	2019-03-22	32	1.25	38.5	26.5	-1.3265	9.23	-1.4199	7.78	-1.7251	4.23	4.11302	0.5975	-1.44981	7.35554	No			No	Yes	.	Checked	Unchecked	Unchecked	Unchecked	1	2	2	Checked		Yes	25-Mar-19	3	.	.	No	No	.	.		Yes	0	1	10	0	0	.	Discharged home with no morbidities
NNU5	Female	2018-10-05	30	1	35	26	-1.6958	4.5	-1.3421	8.98	-0.9076	18.2	3.40249	0.5975	-0.912717	18.0696	No			No	No	23	Checked	Unchecked	Unchecked	Unchecked	1	2	2	Unchecked		Yes	12-Oct-18	7	24-Oct-18	19	No	No	.	.		No	0	1	7	1	0	18-Nov-18	Discharged home with no morbidities
NNU5	Female	2018-09-21	28	0.75	34.5	24.8	-0.911	18.11	-1.5566	5.98	-0.5388	29.5	2.85708	0.5975	-1.14337	12.6443	No			No	No	50	Checked	Unchecked	Unchecked	Unchecked	1	2	2	Unchecked		Yes	09-Oct-18	18	06-Oct-18	15	No	No	.	.		No	0	1	23	0	1	27-Nov-18	Discharged home with no morbidities
NNU5	Female	2018-09-07	28	0.75	32	25	-1.8727	3.06	-1.5566	5.98	-0.4106	34.07	2.85708	0.5975	-0.859123	19.5136	No			No	No	74	Checked	Unchecked	Unchecked	Unchecked	1	2	2	Unchecked		No	.	.	29-Sep-18	22	No	No	.	.		No	0	1	11	0	1	06-Oct-18	Discharged home with no morbidities
NNU5	Male	2019-01-23	29	0.9	35	25	-1.3713	8.51	-1.5517	6.04	-1.1407	12.7	3.17222	0.5975	-1.00551	15.7325	No			No	No	72	Checked	Unchecked	Unchecked	Unchecked	1	2	2	Unchecked		Yes	29-Jan-19	6	.	.	No	No	.	.		Yes	0	0		0	0	30-Mar-19	Discharged home with no morbidities
NNU5	Male	2018-11-18	31	1.2	39	27	-0.8096	20.91	-1.3158	9.41	-0.9967	15.95	3.77473	0.5975	-1.16787	12.1429	No			No	No	52	Checked	Unchecked	Unchecked	Unchecked	1	2	2	Unchecked		Yes	25-Nov-18	7	19-Nov-18	1	No	No	.	.		No	0	1	14	1	0	10-Dec-18	Discharged home with no morbidities
NNU5	Female	2018-10-01	30	1	33	26	-2.4652	0.68	-1.3421	8.98	-0.9076	18.2	3.40249	0.5975	-0.622909	26.6672	No			No	No	93	Checked	Unchecked	Unchecked	Unchecked	1	2	2	Unchecked		Yes	13-Oct-18	12	.	.	No	No	.	.		No	0	1	6	1	1	12-Nov-18	Discharged home with no morbidities
NNU5	Male	2018-11-24	32	1	37.5	27.3	-1.8752	3.04	-2.871	0.2	-1.3734	8.48	4.13906	0.5975	-2.46427	0.686471	No			No	No	.	Checked	Unchecked	Unchecked	Unchecked	1	2	2	Unchecked		Yes	11-Dec-18	17	.	.	No	No	.	.		No	0	1		0	0	.	Discharged home with no morbidities
NNU5	Female	2019-01-14	32	0.87	34	28	-3.0576	0.11	-3.2958	0.05	-0.7635	22.26	4.11302	0.5975	-2.60116	0.464545	No			No	Yes	.	Checked	Unchecked	Unchecked	Unchecked	1	2	2	Checked		No	.	.	.	.	No	No	.	.		No	0	1	4	0	0	22-Mar-19	Discharged home with no morbidities
NNU5	Female	2018-10-12	33	1	36	27	-3.4316	0.03	-2.4029	0.81	-2.491	0.64	4.49469	0.680623	-2.52256	0.582527	No			No	No	144	Checked	Unchecked	Unchecked	Unchecked	1	2	2	Unchecked		Yes	04-Nov-18	23	18-Oct-18	6	No	No	.	.		No	0	1	6	0	0	08-Dec-18	Discharged home with no morbidities
NNU6	Male	2018-10-26	31	1.1	38	30	-1.1943	11.62	-1.7662	3.87	0.9265	82.29	3.77473	0.5975	-1.47279	7.0404	No			No	No	60	Checked	Checked	Unchecked	Unchecked	1	1	2	Unchecked		Yes	06-Nov-18	11	.	.	No	No	.	.		No	0	0		0	0	12-Dec-18	Discharged home with no morbidities
NNU6	Female	2019-01-08	31	1.2	37	29	-1.415	7.85	-1.0198	15.39	0.4465	67.24	3.73609	0.5975	-0.824853	20.4728	No			No	No	72	Unchecked	Checked	Unchecked	Unchecked	2	1	2	Unchecked		Yes	19-Jan-19	11	.	.	No	No	.	.		No	0	0		0	0	21-Feb-19	Discharged home with no morbidities
NNU6	Female	2018-10-23	31	1.4	42	29	0.5084	69.44	-0.2218	41.22	0.4465	67.24	3.73609	0.5975	-0.674074	25.0132	No			No	No	56	Unchecked	Checked	Unchecked	Unchecked	2	1	2	Unchecked		Yes	03-Nov-18	11	.	.	No	No	.	.		No	0	0		0	0	20-Nov-18	Discharged home with no morbidities
NNU6	Female	2019-02-19	30	1.35	40	29	0.2276	59	0.2113	58.37	1.0155	84.51	3.40249	0.5975	-0.0460097	48.1651	No			No	No	28	Unchecked	Checked	Unchecked	Unchecked	2	1	2	Checked		Do not know	.	.	.	.	No	No	.	.		No	0	0		0	0	25-Feb-19	Discharged home with no morbidities
NNU6	Female	2019-01-02	28	0.95	35	28	-0.7187	23.62	-0.333	36.96	1.5125	93.48	2.85708	0.5975	-0.238979	40.5561	No			No	No	98	Unchecked	Checked	Unchecked	Unchecked	2	1	2	Unchecked		Yes	18-Jan-19	16	25-Jan-19	23	No	No	.	.		No	0	0		0	0	24-Feb-19	Discharged home with no morbidities
NNU6	Female	2018-11-13	30	1.3	37	30	-0.9264	17.71	0.0159	50.64	1.6566	95.12	3.40249	0.5975	0.185812	57.3704	No			No	No	39	Unchecked	Checked	Unchecked	Unchecked	2	1	2	Unchecked		Yes	20-Nov-18	7	26-Nov-18	13	No	No	.	.		No	0	0		0	0	30-Nov-18	Discharged home with no morbidities
NNU6	Female	2018-11-20	27	0.85	33	25	-0.9995	15.88	-0.2543	39.96	0.1584	56.29	2.64117	0.5975	-0.109484	45.6409	No			No	No	48	Unchecked	Checked	Unchecked	Unchecked	2	1	2	Unchecked		Yes	15-Dec-18	25	29-Nov-18	9	No	No	.	.		No	0	0		0	0	02-Jan-19	Discharged home with no morbidities
NNU6	Female	2019-01-31	31	1.4	37	30	-1.415	7.85	-0.2218	41.22	1.0876	86.16	3.73609	0.5975	0.0798184	53.1809	No			No	No	30	Unchecked	Checked	Unchecked	Unchecked	2	1	2	Unchecked		Yes	12-Feb-19	12	17-Feb-19	17	No	No	.	.		No	0	0		0	0	25-Feb-19	Discharged home with no morbidities
NNU6	Female	2018-11-13	30	1.45	37	30	-0.9264	17.71	0.5812	71.94	1.6566	95.12	3.40249	0.5975	0.864316	80.6293	No			No	No	39	Unchecked	Checked	Unchecked	Unchecked	2	1	2	Unchecked		Yes	20-Nov-18	7	28-Nov-18	15	No	No	.	.		No	0	0		0	0	30-Nov-18	Discharged home with no morbidities
NNU6	Female	2019-01-12	30	1.49	38	31	-0.5417	29.4	0.7221	76.49	2.2976	98.92	3.40249	0.5975	0.867887	80.7272	No			No	No	24	Unchecked	Checked	Unchecked	Unchecked	2	1	2	Unchecked		Yes	18-Jan-29	.	08-Feb-19	27	No	No	.	.		No	0	0		0	0	17-Feb-19	Discharged home with no morbidities
NNU6	Female	2019-01-12	30	1.25	37	28	-0.9264	17.71	-0.1871	42.58	0.3745	64.6	3.40249	0.5975	-0.0403555	48.3905	No			No	No	24	Unchecked	Checked	Unchecked	Unchecked	2	1	2	Unchecked		Yes	.	.	04-Feb-19	23	No	No	.	.		No	0	0		0	0	17-Feb-19	Discharged home with no morbidities
NNU6	Male	2018-11-13	30	1.3	37	30	-1.0905	13.78	-0.2801	38.97	1.4955	93.26	3.45313	0.5975	0.101064	54.025	No			No	No	39	Unchecked	Checked	Unchecked	Unchecked	2	1	2	Unchecked		Yes	20-Nov-18	7	26-Nov-18	13	No	No	.	.		No	0	0		0	0	30-Nov-18	Discharged home with no morbidities
NNU6	Male	2019-01-31	31	1.45	47	29	2.2678	98.83	-0.3363	36.83	0.2854	61.23	3.77473	0.5975	-1.15418	12.4214	No			No	No	27	Unchecked	Checked	Unchecked	Unchecked	2	1	2	Unchecked		Yes	11-Feb-19	11	08-Feb-19	8	No	No	.	.		No	0	0		0	0	25-Feb-19	Discharged home with no morbidities
NNU6	Male	2018-11-08	29	1.35	39	29	0.1675	56.65	0.5471	70.78	1.4234	92.27	3.17222	0.5975	0.484212	68.5882	No			No	No	32	Unchecked	Checked	Unchecked	Unchecked	2	1	2	Unchecked		Yes	20-Nov-18	12	18-Nov-18	10	No	No	.	.		No	0	0		0	0	25-Nov-18	Discharged home with no morbidities
NNU6	Male	2019-01-09	32	1.4	44	30	0.6252	73.41	-1.1293	12.94	0.3574	63.96	4.13906	0.5975	-1.60209	5.45682	No			No	No	21	Unchecked	Checked	Unchecked	Unchecked	2	1	2	Unchecked		Yes	15-Jan-19	6	24-Jan-19	15	No	No	.	.		No	0	0		0	0	27-Jan-19	Discharged home with no morbidities
NNU6	Male	2018-12-02	28	1	39	28	0.656	74.41	-0.3635	35.81	1.3514	91.17	2.92997	0.5975	-0.612323	27.0162	No			No	No	53	Unchecked	Checked	Unchecked	Unchecked	2	1	2	Unchecked		Yes	10-Dec-18	8	08-Dec-18	6	No	No	.	.		No	0	0		0	0	18-Jan-19	Discharged home with no morbidities
NNU6	Male	2019-01-15	28	1	37	28	-0.1133	45.49	-0.3635	35.81	1.3514	91.17	2.92997	0.5975	-0.380356	35.1841	No			No	No	128	Unchecked	Checked	Unchecked	Unchecked	2	1	2	Unchecked			.	.	06-Feb-19	22	No	No	.	.		No	0	0		1	0	11-Mar-19	Discharged home with no morbidities
NNU6	Female	2019-01-04	30	1	40	29	0.2276	59	-1.3421	8.98	1.0155	84.51	3.40249	0.5975	-1.51045	6.54648	No			No	No	46	Unchecked	Checked	Unchecked	Unchecked	2	1	2	Unchecked		Yes	16-Jan-19	12	10-Jan-19	6	No	No	.	.		No	0	0		0	0	04-Feb-19	Discharged home with no morbidities
NNU6	Male	2019-01-26	32	1.25	39	30	-1.2982	9.71	-1.716	4.31	0.3574	63.96	4.13906	0.5975	-1.56307	5.90176	No			No	No	28	Unchecked	Checked	Unchecked	Unchecked	2	1	2	Unchecked		Yes	09-Feb-19	14	.	.	Do not know	Do not know	.	.		No	0	0		0	0	21-Feb-19	Discharged home with no morbidities
NNU6	Male	2018-11-06	32	1.35	38	29	-1.6829	4.62	-1.3176	9.38	-0.2836	38.84	4.13906	0.5975	-0.981478	16.3179	No			No	No	32	Unchecked	Checked	Unchecked	Unchecked	2	1	2	Unchecked		Yes	23-Nov-18	17	.	.	No	No	.	.		No	0	0		0	0	29-Nov-18	Discharged home with no morbidities
NNU6	Male	2018-11-21	31	1.2	39	30	-0.8096	20.91	-1.3158	9.41	0.9265	82.29	3.77473	0.5975	-1.16787	12.1429	No			No	No	42	Unchecked	Checked	Unchecked	Unchecked	2	1	2	Checked		Do not know	.	.	.	.	No	No	.	.		No	0	0		0	0	19-Dec-18	Discharged home with no morbidities
NNU6	Male	2019-01-31	31	1.2	37	28	-1.579	5.72	-1.3158	9.41	-0.3556	36.11	3.77473	0.5975	-0.889514	18.6864	No			No	No	27	Unchecked	Checked	Unchecked	Unchecked	2	1	2	Unchecked		Yes	12-Feb-19	12	08-Feb-19	8	No	No	.	.		No	0	0		0	0	25-Feb-19	Discharged home with no morbidities
NNU6	Female	2019-01-12	30	1.05	34	28	-2.0805	1.87	-1.0896	13.8	0.3745	64.6	3.40249	0.5975	-0.525951	29.9461	No			No	No	60	Unchecked	Checked	Unchecked	Unchecked	2	1	2	Unchecked		Yes	25-Jan-19	13	08-Feb-19	27	No	No	.	.		No	0	0		1	0	26-Feb-19	Discharged home with no morbidities
NNU6	Male	2018-10-11	32	1.3	36	28	-2.4523	0.71	-1.513	6.51	-0.9246	17.76	4.13906	0.5975	-0.883604	18.8455	No			No	No	33	Unchecked	Checked	Unchecked	Unchecked	2	1	2	Unchecked		Yes	20-Oct-18	9	31-Oct-18	20	No	No	.	.		No	0	0		0	0	05-Nov-18	Discharged home with no morbidities
NNU6	Female	2018-10-07	32	1	39	29	-1.1342	12.84	-2.575	0.5	-0.1225	45.13	4.11302	0.5975	-2.59232	0.476648	No			No	No	76	Unchecked	Checked	Unchecked	Unchecked	2	1	2	Unchecked		Yes	20-Oct-18	13	.	.	No	No	.	.		No	0	0		0	0	07-Nov-18	Discharged home with no morbidities
NNU6	Female	2018-09-11	34	1.4	44	29	-0.3103	37.82	-2.0526	2.01	-1.6156	5.31	4.89375	0.680623	-2.51524	0.594754	No			No	No	42	Unchecked	Checked	Unchecked	Unchecked	2	1	2	Unchecked		Yes	19-Sep-18	8	21-Sep-18	10	No	No	.	.		No	0	0		0	0	26-Sep-18	Discharged home with no morbidities
NNU6	Female	2018-09-06	32	1.15	40	32	-0.7495	22.68	-1.8515	3.2	1.8006	96.41	4.11302	0.5975	-2.07199	1.9133	No			No	No	68	Unchecked	Checked	Unchecked	Unchecked	2	1	2	Unchecked		No	.	.	26-Sep-18	20	No	No	.	.		No	0	0		0	0	10-Oct-18	Discharged home with no morbidities
NNU6	Male	2019-01-30	34	1.25	38	30	-3.0249	0.12	-2.3325	0.98	-1.1072	13.41	4.96107	0.735247	-2.27352	1.14975	No			No	No	26	Unchecked	Checked	Unchecked	Unchecked	2	1	2	Unchecked		Yes	08-Feb-19	9	10-Feb-19	11	No	No	.	.		No	0	0		0	0	22-Feb-19	Discharged home with no morbidities
NNU6	Female	2019-01-08	29	1.2	38	29	-0.0532	47.88	0.2335	59.23	1.5846	94.35	3.11017	0.5975	0.0798797	53.1834	No			No	No	46	Checked	Unchecked	Unchecked	Unchecked	1	2	2	Unchecked		Yes	24-Jan-19	16	.	.	No	No	.	.		No	0	0		0	0	18-Feb-19	Discharged home with no morbidities
NNU6	Female	2018-09-09	31	1.4	38	28	-1.0303	15.14	-0.2218	41.22	-0.1945	42.29	3.73609	0.5975	-0.0868315	46.5403	No			No	No	70	Checked	Unchecked	Unchecked	Unchecked	1	2	2	Unchecked		Yes	22-Sep-18	13	03-Oct-18	24	No	No	.	.		No	0	0		0	0	15-Oct-18	Discharged home with no morbidities
NNU6	Female	2018-10-19	31	1.4	44	32	1.2778	89.93	-0.2218	41.22	2.3697	99.11	3.73609	0.5975	-0.927656	17.6793	No			No	No	29	Checked	Unchecked	Unchecked	Unchecked	1	2	2	Unchecked		Yes	27-Oct-18	8	04-Nov-18	16	No	No	.	.		No	0	0		0	0	09-Nov-18	Discharged home with no morbidities
NNU6	Female	2018-09-07	26	1	34	27	-0.1263	44.98	1.2536	89.5	2.0095	97.78	2.46042	0.5975	0.804619	78.948	No			No	No	66	Checked	Unchecked	Unchecked	Unchecked	1	2	2	Unchecked		Yes	28-Sep-18	21	03-Oct-18	26	No	No	.	.		No	0	0		0	0	18-Oct-18	Discharged home with no morbidities
NNU6	Female	2018-10-19	31	1.3	45	32	1.6625	95.18	-0.6054	27.24	2.3697	99.11	3.73609	0.5975	-1.41791	7.81078	No			No	No	29	Checked	Unchecked	Unchecked	Unchecked	1	2	2	Unchecked		Yes	27-Oct-18	8	04-Nov-18	16	No	No	.	.		No	0	0		0	0	09-Nov-18	Discharged home with no morbidities
NNU6	Female	2018-10-08	30	1.3	39	30	-0.1571	43.76	0.0159	50.64	1.6566	95.12	3.40249	0.5975	-0.115745	45.3927	No			No	No	48	Checked	Unchecked	Unchecked	Unchecked	1	2	2	Unchecked		Yes	20-Oct-18	12	31-Oct-18	23	No	No	.	.			0	0		0	0	05-Nov-18	Discharged home with no morbidities
NNU6	Female	2018-12-31	31	1.4	42	31	0.5084	69.44	-0.2218	41.22	1.7286	95.81	3.73609	0.5975	-0.674074	25.0132	No			No	No	98	Checked	Unchecked	Unchecked	Unchecked	1	2	2	Unchecked		Yes	16-Jan-19	16	18-Jan-19	18	No	No	.	.		No	0	0		0	0	25-Jan-19	Discharged home with no morbidities
NNU6	Female	2019-02-21	30	1.3	42	29	0.997	84.06	0.0159	50.64	1.0155	84.51	3.40249	0.5975	-0.514231	30.3545	No			No	No	98	Checked	Unchecked	Unchecked	Unchecked	1	2	2	Unchecked		Yes	08-Mar-19	15	06-Mar-19	13	No	No	.	.		No	0	0		1	0	25-Mar-19	Discharged home with no morbidities
NNU6	Female	2018-09-16	31	1.4	44	30	1.2778	89.93	-0.2218	41.22	1.0876	86.16	3.73609	0.5975	-0.927656	17.6793	No			No	No	52	Checked	Unchecked	Unchecked	Unchecked	1	2	2	Unchecked		Yes	24-Sep-18	8	29-Sep-18	13	No	No	.	.		Yes	0	1	2	0	0	03-Oct-18	Discharged home with no morbidities
NNU6	Female	2019-02-11	30	1.2	38	29	-0.5417	29.4	-0.3984	34.52	1.0155	84.51	3.40249	0.5975	-0.409366	34.1136	No			No	No	43	Checked	Unchecked	Unchecked	Unchecked	1	2	2	Unchecked		Yes	14-Mar-19	31	03-Feb-19	.	No	No	.	.		No	0	0		1	1	22-Mar-19	Discharged home with no morbidities
NNU6	Male	2018-12-31	30	1.2	40	30	0.0636	52.54	-0.6944	24.37	1.4955	93.26	3.45313	0.5975	-0.758374	22.4114				No	No	98	Checked	Unchecked	Unchecked	Unchecked	1	2	2	Unchecked		Yes	13-Jan-19	13	.	.	No	No	.	.		No	0	0		0	0	18-Jan-19	Discharged home with no morbidities
NNU6	Male	2018-10-16	28	1	36	27	-0.498	30.92	-0.3635	35.81	0.7104	76.13	2.92997	0.5975	-0.254707	39.9475	No			No	No	69	Checked	Unchecked	Unchecked	Unchecked	1	2	2	Unchecked		Yes	06-Nov-18	21	14-Nov-18	29	No	No	.	.		Yes	0	0		0	0	29-Nov-18	Discharged home with no morbidities
NNU6	Male	2019-01-03	30	1.45	41	30	0.4483	67.3	0.2851	61.22	1.4955	93.26	3.45313	0.5975	0.139678	55.5543	No			No	No	72	Checked	Unchecked	Unchecked	Unchecked	1	2	2	Unchecked		Yes	17-Jan-19	14	25-Jan-19	22	No	No	.	.		No	0	0		0	0	28-Jan-19	Discharged home with no morbidities
NNU6	Male	2018-12-02	27	1.4	38	23	0.7599	77.63	2.0326	97.9	-1.2848	9.94	2.72431	0.5975	1.60652	94.5921	No			No	No	54	Checked	Unchecked	Unchecked	Unchecked	1	2	2	Unchecked		Yes	18-Dec-18	16	06-Jan-19	35	No	No	.	.		No	0	0		0	0	07-Jan-19	Discharged home with no morbidities
NNU6	Male	2018-10-16	28	1	36	27	-0.498	30.92	-0.3635	35.81	0.7104	76.13	2.92997	0.5975	-0.254707	39.9475	No			No	No	69	Checked	Unchecked	Unchecked	Unchecked	1	2	2	Unchecked		Yes	06-Nov-18	21	09-Nov-18	24	No	No	.	.		No	0	0		0	0	28-Nov-18	Discharged home with no morbidities
NNU6	Male	2018-09-20	30	1.25	44	29	1.6023	94.55	-0.4831	31.45	0.8544	80.36	3.45313	0.5975	-1.02463	15.2768	No			No	No	21	Checked	Unchecked	Unchecked	Unchecked	1	2	2	Unchecked		Yes	28-Sep-18	8	06-Oct-18	16	No	No	.	.		No	0	0		0	0	19-Oct-18	Discharged home with no morbidities
NNU6	Female	2018-11-01	31	1	38	27	-1.0303	15.14	-1.9635	2.48	-0.8356	20.17	3.73609	0.5975	-1.84856	3.22607	No			No	No	96	Checked	Unchecked	Unchecked	Unchecked	1	2	2	Unchecked		Yes	14-Nov-18	13	13-Nov-18	12	No	No	.	.		No	0	0		0	0	29-Nov-18	Discharged home with no morbidities
NNU6	Female	2019-01-25	30	1	39	29	-0.1571	43.76	-1.3421	8.98	1.0155	84.51	3.40249	0.5975	-1.40316	8.02844	No			No	No	48	Checked	Unchecked	Unchecked	Unchecked	1	2	2	Unchecked		Yes	.	.	10-Feb-19	16	No	No	.	.		No	0	0		0	0	27-Feb-19	Discharged home with no morbidities
NNU6	Male	2018-11-27	30	1	41	29	0.4483	67.3	-1.6382	5.07	0.8544	80.36	3.45313	0.5975	-1.69725	4.48251	No			No	No	65	Checked	Unchecked	Unchecked	Unchecked	1	2	2	Unchecked		Yes	12-Dec-18	15	05-Dec-18	8	No	No	.	.		No	0	1		0	0	07-Jan-19	Discharged home with no morbidities
NNU6	Female	2019-02-15	32	1.15	37	28	-1.9036	2.85	-1.8515	3.2	-0.7635	22.26	4.11302	0.5975	-1.68185	4.62985	No			No	No	68	Checked	Unchecked	Unchecked	Unchecked	1	2	2	Unchecked		Yes	02-Mar-19	15	12-Mar-19	25	No	No	.	.		No	0	0		0	0	27-Mar-19	Discharged home with no morbidities
NNU6	Female	2019-01-04	35	1.3	48	30	1.4145	92.14	-2.8745	0.2	-1.329	9.19	5.26854	0.680623	-3.76156	0.0084429	No			No	No	40	Checked	Unchecked	Unchecked	Unchecked	1	2	2	Unchecked		Yes	13-Jan-19	9	.	.	No	No	.	.		No	0	0		0	0	16-Jan-19	Discharged home with no morbidities
NNU6	Female	2018-09-14	34	1.3	42	29	-1.3971	8.12	-2.311	1.04	-1.6156	5.31	4.89375	0.680623	-2.64245	0.411545	No			No	No	49	Checked	Unchecked	Unchecked	Unchecked	1	2	2	Unchecked		Yes	24-Sep-18	10	23-Sep-18	9	No	No	.	.		No	0	0		0	0	29-Sep-18	Discharged home with no morbidities
NNU7	Male	2018-09-08	35		45	30	-0.5404	29.45	.	.	-1.5588	5.95	5.37906	0.727152	-7.39743	6.94e-12	No			No	No	24	Checked	Unchecked	Checked	Unchecked	1	2	1	Checked		Yes	13-Sep-18	5	.	.	No	No	.	.		No	0	0		1	0	16-Sep-18	Discharged home with no morbidities
NNU7	Female	2018-12-25	36	1.35	41	29	-2.8754	0.2	-3.2138	0.07	-2.5155	0.59	5.61553	0.680623	-3.41282	0.0321474	No			No	No	24	Unchecked	Unchecked	Checked	Unchecked	2	2	1	Unchecked		Yes	31-Dec-18	6	.	.	No	No	.	.		No	0	0		0	0	04-Jan-19	Discharged home with no morbidities
NNU7	Male	2018-10-24	34	1.4	41	29	-1.9007	2.87	-2.0075	2.23	-1.8308	3.36	4.96107	0.735247	-2.10329	1.77202	No			No	No	48	Unchecked	Unchecked	Checked	Unchecked	2	2	1	Checked		Yes	05-Nov-18	12	.	.	No	No	.	.		No	0	0		0	0	14-Nov-18	Discharged home with no morbidities
NNU7	Female	2019-03-04	33	1.45	39	28	-2.245	1.24	-1.163	12.24	-1.8287	3.37	4.49469	0.680623	-1.14122	12.689	No			No	No	96	Unchecked	Checked	Unchecked	Unchecked	2	1	2	Checked		Yes	15-Mar-19	11	19-Mar-19	15	Yes	No	08-Mar-19	15-Mar-19		No	0	0		0	0	22-Mar-19	Discharged home with no morbidities
NNU7	Male	2018-12-07	32	1.4	41	28.5	-0.5288	29.85	-1.1293	12.94	-0.6041	27.29	4.13906	0.5975	-1.21244	11.2673	No			No	No	72	Checked	Unchecked	Unchecked	Unchecked	1	2	2	Checked		Yes	14-Dec-18	7	.	.	No	No	.	.		No	0	0		0	0	24-Dec-18	Discharged home with no morbidities
NNU7	Female	2019-02-01	32	1.1	38	27	-1.5189	6.44	-2.0816	1.87	-1.4046	8.01	4.11302	0.5975	-2.03896	2.07269	No			No	No	96	Checked	Unchecked	Unchecked	Unchecked	1	2	2	Checked		No	.	.	23-Feb-19	22	Yes	No	08-Feb-19	15-Feb-19		No	0	0		1	0	22-Feb-19	Discharged home with no morbidities
NNU7	Male	2018-12-07	32	1	36	26.5	-2.4523	0.71	-2.871	0.2	-1.8862	2.96	4.13906	0.5975	-2.27831	1.13542	No			No	No	72	Checked	Unchecked	Unchecked	Unchecked	1	2	2	Unchecked		Yes	15-Dec-18	8	20-Dec-18	13	No	No	.	.		No	0	0		0	0	24-Dec-18	Discharged home with no morbidities
NNU1	Male	2018-11-12	28			27	.	.	.	.	0.7104	76.13	2.92997	0.5975	.	.	No			No	No	24	Unchecked	Checked	Unchecked	Unchecked	2	1	2	Unchecked		Yes	22-Nov-18	10	26-Nov-18	14	No	No	.	.		Yes	1	1		1	0	27-Nov-18	Transferred out
NNU2	Male	2019-03-18	32	1.3	40	28	-0.9135	18.05	-1.513	6.51	-0.9246	17.76	4.13906	0.5975	-1.48797	6.83788	No			No	No	49	Unchecked	Checked	Unchecked	Unchecked	2	1	2	Checked		Yes	22-Mar-19	4	.	.	Yes	No	18-Mar-19	23-Mar-19		Do not Know	0	1	2	0	0	30-Mar-19	Transferred out
NNU2	Female	2018-11-15	31	1.4	40	29	-0.2609	39.71	-0.2218	41.22	0.4465	67.24	3.73609	0.5975	-0.395134	34.6372	No			No	No	45	Checked	Unchecked	Unchecked	Unchecked	1	2	2	Checked		Yes	25-Nov-18	10	.	.	Yes	No	17-Nov-18	24-Nov-18			0	0		1	0	04-Dec-18	Transferred out
NNU2	Female	2019-03-27	31	1.4	41	30	0.1237	54.92	-0.2218	41.22	1.0876	86.16	3.73609	0.5975	-0.538006	29.5287	No			No	No	48	Checked	Unchecked	Unchecked	Unchecked	1	2	2	Checked		Yes	05-Apr-19	9	.	.	Yes	No	27-Mar-19	04-Apr-19		No	0	1	3	1	0	05-Apr-19	Transferred out
NNU4	Female	2019-04-26	28	1.1	37.8		0.3584	64	0.4259	66.49	.	.	2.85708	0.5975	0.0886646	53.5326	Yes	ESOPHAGEAL ATRESIA WITH DISTAL TRACHEOESOPHAGEAL FITSULA		No	No	50	Checked	Unchecked	Unchecked	Unchecked	1	2	2	Checked		No	.	.	.	.	No	No	.	.		Yes	1	1	4	1	0	30-Apr-19	Transferred out
NNU6	Male	2019-02-12	26	1	36	26	0.4791	68.41	0.9576	83.09	1.2074	88.64	2.55322	0.5975	0.375825	64.6477	No			No	No	74	Checked	Unchecked	Unchecked	Unchecked	1	2	2	Unchecked		No	.	.	.	.	No	No	.	.		No	0	0		0	0	13-Mar-19	Transferred out
NNU6	Female	2019-01-16	27	0.7	37	25	0.5392	70.51	-1.2593	10.4	0.1584	56.29	2.64117	0.5975	-1.25403	10.4916	No			Do not know		.	Unchecked	Unchecked	Unchecked	Unchecked	2	2	2	Unchecked			.	.	.	.	Do not know	Do not know	.	.		No	0	0		0	0	06-Mar-19	Transferred out
[truncated: 1 more columns]

## Sheet: Key
Neonatal Nutrition Network Time to Full Enteral Feed Database; Imam et al.
Missing numerical variables denoted by "."
Variable	Field Name	Categories	Label in file
Neonatal Characteristics
Neonatal Units	NeonatalUnits	NNU1
		NNU2
		NNU3
		NNU4
		NNU5
		NNU6
		NNU7
Sex	SEX	Female
		Male
Date of birth	dob
Gestational Age (weeks)	gainweeks
Birth Weight	WEIGHT
Length	LENGTH
Head circumference	HEADCIRCUMFERENCE
Length Z Score	LengthZScore
Length Centile	LengthCentile
Weight Z Score	WeightZScore
weight Centile	WeightCentile
Head Circumference Z Score	HeadCircumferenceZScore
Head circumference Centile	HeadCircumferenceCentile
Mean Weight Length Ratio (from INTERGROWTH 21st team)	Mean
Standard Deviation Weight Length Ratio ((from INTERGROWTH 21st team)	SD
Weight Length Ratio Z Score	WL_Zscore
Weight Length Ratio Centile	WL_ratioCentile
Congential Anomalies	congenitalanomalies
Congential Anomalies Specify	congenitalanomaliesspecify
Feeding Practices
Death before first feed	didbabydiebeforefirstfeed
Fed within 1 hour of birth	stfeedwithin1sthourofbirth
Time of first feed (hours)	ifnotimeto1stfeedinhours
First feed (colostrum)	typeof1stfeedchoicecolostrum
First feed (preterm formula)	typeof1stfeedchoicecolostrum
First feed (standard formula)	typeof1stfeedchoicestandardformu
First feed (other)	typeof1stfeedchoiceother
Feed during admission (breastmilk)	Breastmilk
Feed during admission (preterm formula)	PretermFormula
Feed during admission (standard formula)	StandardFormula
Method of feeding	methodsoffeedingduringadmissionc	Uncheck - naso/orogastric
		Check - cup/spoon
Other methods of feeding	othermethodoffeeding
Full enteral feeds attained	werefullenteralfeeds120mlkgdayes
Date full enteral feeds were tolerated	datewhenfullenteralfeedsweretole
Time to full enteral feeds (Days)	TimeToFullEnteralFeeds_Days
Date birthweight was regained	datewhenbirthweightwasregainedpl
Time to regain birthweight	TimetoRegainBirthWeight_Days
Parenteral amino acids	parenteralfeedsivaminoacidsoluti
Parenteral lipids	parenteralfeedsivlipidsolutiongi
Date parenteral nutrition commenced	parenteralfeedsdatestarted
Date parenteral nutrition stopped	parenteralfeedsdatestop
Morbidity and Mortality
Required bag and mask ventilation	neededbvmresuscitation
Perimatal asphyxia	Asphyxia
Respiratory distress	RespiratoryDistress
Sepsis	Sepsis
Duration of oxygen therapy	age_oxygen_discontinued
Abominal conditions	AbdominalConditions
Date of final outcome	outcomedate
Final outcome (infant)	finaloutcome_infant	Died
		Absconded
		Discharge home with no morbidities
		Discharge home with morbidities
		Transferred out	Referred for surgery
Time to death	TimetoDeath_Days
